# Supplementary material for: Beyond the Global Brain Differences: Intra-individual Variability Differences in 1q21.1 Distal and 15q11.2 BP1-BP2 Deletion Carriers
Source: Biol Psychiatry. Author manuscript; Available in PMC 2024 Jan 1. (PMC7615370; doi:10.1016/j.biopsych.2023.08.018)
Supplement: Supplementary Material [file EMS190337-supplement-Supplementary_Material.zip]

Archive with 4 entries (4 files):
- 1-s2.0-S0006322323015305-mmc1.pdf
- 1-s2.0-S0006322323015305-mmc4.xlsx
- 1-s2.0-S0006322323015305-mmc2.xlsx
- 1-s2.0-S0006322323015305-mmc3.xlsx
