# Supplementary material for: Beyond the Global Brain Differences: Intra-individual Variability Differences in 1q21.1 Distal and 15q11.2 BP1-BP2 Deletion Carriers
Source: Biol Psychiatry. Author manuscript; Available in PMC 2024 Jan 1. (PMC7615370; doi:10.1016/j.biopsych.2023.08.018)
Supplement: Supplementary Material [file EMS190337-supplement-Supplementary_Material.zip › 1-s2.0-S0006322323015305-mmc4.xlsx]

## Sheet: Key Resources Table
KEY RESOURCES TABLE
Resource Type	Specific Reagent or Resource	Source or Reference	Identifiers	Additional Information
Add additional rows as needed for each resource type	Include species and sex when applicable.	Include name of manufacturer, company, repository, individual, or research lab. Include PMID or DOI for references; use “this paper” if new.	Include catalog numbers, stock numbers, database IDs or accession numbers, and/or RRIDs. RRIDs are highly encouraged; search for RRIDs at https://scicrunch.org/resources.	Include any additional information or notes if necessary.
Deposited Data; Public Database	Humans	UK Biobank: https://doi.org/10.1016/j.neuroimage.2017.10.034	UK Biobank Resource under Application Number 27412.
