# Supplementary material for: Beyond the Global Brain Differences: Intra-individual Variability Differences in 1q21.1 Distal and 15q11.2 BP1-BP2 Deletion Carriers
Source: Biol Psychiatry. Author manuscript; Available in PMC 2024 Jan 1. (PMC7615370; doi:10.1016/j.biopsych.2023.08.018)
Supplement: Supplementary Material [file EMS190337-supplement-Supplementary_Material.zip › 1-s2.0-S0006322323015305-mmc2.xlsx]

## Sheet: Supplementary Appendix 1
Writing Committee for the ENIGMA-CNV Working Group
Technical details concerning scanners and acquisition parameters used at the participating sites
Please note that scannersites ASRB_1-5 FOR2107-Marburg, FOR2107-Muenster, Milan-OSR_1-2 and Reading were not included in previous publications. Also note that datasets Betula, ADHD_Bergen and Lifespan do not have data included in this analysis.
Note: mm= millimeter, ms=millisecond
Dataset	Study design	Scanner site	Sequence	Field strength	Acquisition direction	Number of slices	Slice gap	Voxel size in mm3	TI	TE	TR	Flip angle	Segmentation
1000BRAINS	Population-based	1000BRAINS	3D T1-weighted magnetization prepared rapid acquisition gradient echo (MPRAGE)	3T	Sagittal	176	0mm	1x1x1	900ms	3.03ms	2.25ms	9	FreeSurfer (5.3.0)
16p11.2 European Consortium	Neurodevelopmental cohort	16p11_consortium_b	3D T1-weighted magnetization prepared rapid acquisition gradient echo (MPRAGE)	3T Siemens Magnetom Prisma Syngo	Sagittal	176	0.5	1x1x1	920ms	2.39 ms	2000 ms	9	Freesurfer (5.1.0) freesurfer-x86_64-redhat-linux-gnu-stable5-20110522
		16p11_consortium_a	3D T1-weight multi-Echo Magnetization Prepared RApid Gradient Echo sequence (ME-MPRAGE)	3T Magnetom TIM Trio	Sagittal	176	0.5	1x1x1	1200ms	TE1 = 1.64 ms, TE2 = 3.5 ms, TE3 = 5.36 ms, TE4 = 7.22 ms	2530ms	7	Freesurfer (5.1.0) freesurfer-x86_64-redhat-linux-gnu-stable5-20110522
ADHD_Bergen		Bergen	3D SPGR	3T GE Medical systems	sagittal	180	1 mm	1x1x1	500ms	3.15 ms	7.95 ms	11	FreeSurfer (5.3.0)
Ahus	Case-control (Dementia and healthy controls)	Ahus	3D turbo field echo	3T Philips Achieva	Sagittal	170	0 mm	1x1.2x1.2	853	2.2 ms	4.5	8	FreeSurfer (5.3.0)
ASRB	Case-control (SCZ, other psychoses, and healthy controls)	ASRB_1	3D T1-weighted magnetization prepared rapid acquisition gradient echo (MPRAGE)	1.5T Siemens Avanto	Sagittal	176	0 mm	0.98*0.98*1		4.3	1980	15	Freesurfer (5.1.0)
		ASRB_2	3D T1-weighted magnetization prepared rapid acquisition gradient echo (MPRAGE)	1.5T Siemens Avanto	Sagittal	176	0 mm	0.98*0.98*1		4.3	1980	15	Freesurfer (5.1.0)
		ASRB_3	3D T1-weighted magnetization prepared rapid acquisition gradient echo (MPRAGE)	1.5T Siemens Avanto	Sagittal	176	0 mm	0.98*0.98*1		4.3	1980	15	Freesurfer (5.1.0)
		ASRB_4	3D T1-weighted magnetization prepared rapid acquisition gradient echo (MPRAGE)	1.5T Siemens Avanto	Sagittal	176	0 mm	0.98*0.98*1		4.3	1980	15	Freesurfer (5.1.0)
		ASRB_5	3D T1-weighted magnetization prepared rapid acquisition gradient echo (MPRAGE)	1.5T Siemens Avanto	Sagittal	176	0 mm	0.98*0.98*1		4.3	1980	15	Freesurfer (5.1.0)
Betula	Population-based	Betula	FSPGR 3D	3T GE	Axial	180	1	0.49x0.49x1.0	450	3.2	8.2	12	FreeSurfer (5.3.0)
BIG	Population-based	BIG_T3	3D T1-weighted magnetization prepared rapid acquisition gradient echo (MPRAGE)	3T Siemens Trio	Sagittal	192		1.0 × 1.0 × 1.0	1100ms	3.03ms	2300ms	8	FreeSurfer (5.3.0)
			3D T1-weighted magnetization prepared rapid acquisition gradient echo (MPRAGE)	3T Siemens Trio	Sagittal	192		1.0 × 1.0 × 1.0	1100ms	2.92ms	2300ms	8	FreeSurfer (5.3.0)
			3D T1-weighted magnetization prepared rapid acquisition gradient echo (MPRAGE)	3T Siemens Trio	Sagittal	192		1.0 × 1.0 × 1.0	1100ms	2.96ms	2300ms	8	FreeSurfer (5.3.0)
			3D T1-weighted magnetization prepared rapid acquisition gradient echo (MPRAGE)	3T Siemens Trio	Sagittal	192		1.0 × 1.0 × 1.0	1100ms	2.99ms	2300ms	8	FreeSurfer (5.3.0)
			3D T1-weighted magnetization prepared rapid acquisition gradient echo (MPRAGE)	3T Siemens Trio	Sagittal	176		1.0 × 1.0 × 1.0	1100ms	3.93ms	1940ms	8	FreeSurfer (5.3.0)
			3D T1-weighted magnetization prepared rapid acquisition gradient echo (MPRAGE)	3T Siemens Trio	Sagittal	176		1.0 × 1.0 × 1.0	1100ms	4.58ms	1960ms	8	FreeSurfer (5.3.0)
BIG	Population-based	BIG_T1.5	3D T1-weighted magnetization prepared rapid acquisition gradient echo (MPRAGE)	1.5T Siemens Avanto	Sagittal	176		1.0 × 1.0 × 1.0	1000ms	2.95ms	2730ms	7	FreeSurfer (5.3.0)
			3D T1-weighted magnetization prepared rapid acquisition gradient echo (MPRAGE)	1.5T Siemens Avanto	Sagittal	176		1.0 × 1.0 × 1.0	850ms	2.95ms	2250ms	15	FreeSurfer (5.3.0)
			3D T1-weighted magnetization prepared rapid acquisition gradient echo (MPRAGE)	1.5T Siemens Sonata	Sagittal	176		1.0 × 1.0 × 1.0	850ms	3.93ms	2250ms	15	FreeSurfer (5.3.0)
			3D T1-weighted magnetization prepared rapid acquisition gradient echo (MPRAGE)	1.5T Siemens Sonata	Sagittal	176		1.0 × 1.0 × 1.0	850ms	3.68ms	2250ms	15	FreeSurfer (5.3.0)
COBRE	Case-control (Schizophrenia and healthy controls)	COBRE	3D T1-weighted magnetization prepared rapid acquisition gradient echo (MPRAGE)	3T Siemens Trio	sagital	192	0	1x1x1		5 echoes, 1.64/3.5/5.36/7.22/9.08 ms	2520ms	7	FreeSurfer (5.3.0)
DemGen	Case-control (Dementia and healthy controls)	DemGene_Ullevaal	3D gradient echo (TFE) sequence (FSPGR)	3T GE Signa HDxT	Sagittal	170	0	1x1x1,2	450	2.956	7.8	12	FreeSurfer (5.3.0)
Dublin	Case-control (SCZ, BD, other psychoses, and healthy controls)	Dublin	3D T1-weighted Fast Field Echo	Philips Achieva 3T system	sagittal	180		0.9x0.9x0.9	516ms	3ms	8.4ms	8	FreeSurfer (5.4.0)
ECHO_DEFINE	Neurodevelopmental cohort	ECHO_DEFINE	3D T1-weighted fast spoiled gradient recall (3D FSPGR)	3T GE SIGNA HDx		256	1mm	1x1x1	450ms	2.984ms	7.816ms	20	FreeSurfer(5.3.0)
EPIGEN	Epilepsy cases	EPIGEN_London	whole-brain T1-weighted IR-prepared FSPGR	1.5T GE Signa	Coronal	128	0mm	0.9375×0.9375×1.1	450ms	3ms	8ms	20	FreeSurfer (4.5.0)
EPIGEN-Dublin	Epilepsy cases	EPIGEN_Dublin											FreeSurfer (5.3.0)
GAP	Case-control (Schizophrenia and healthy controls)	GAP	3D T1-weighted magnetization prepared rapid acquisition gradient echo (MPRAGE)_	3T Siemens Tim Trio	Coronal	180	0mm	1.25x1.25x1.2	500ms	4ms	500ms	8	FreeSurfer (5.1.0)
GOBS	Family study	GOBS	T1-weighted MPRAGE (also, "3D turbo-flash sequences with an adiabatic inversion contrast pulse")	3T TIM Treo	Axial	160	0mm	1.7x1.7x3	785	3.04	2100ms	13	FreeSurfer (5.3.0)
GSP	Population-based (volunteers)	GSP_1	Multi-echo MPRAGE	3T Siemens Tim Trio	Sagittal	144		1.2x1.2x1.2	1100ms	1.5/3.4/5.2/7.0ms	2200ms	7	FreeSurfer (4.5.0)
		GSP_2	Multi-echo MPRAGE	3T Siemens Tim Trio	Sagittal	144		1.2x1.2x1.2	1100ms	1.5/3.4/5.2/7.0ms	2200ms	7	FreeSurfer (4.5.0)
		GSP_3	Multi-echo MPRAGE	3T Siemens Tim Trio	Sagittal	144		1.2x1.2x1.2	1100ms	1.5/3.4/5.2/7.0ms	2200ms	7	FreeSurfer (4.5.0)
		GSP_4	Multi-echo MPRAGE	3T Siemens Tim Trio	Sagittal	144		1.2x1.2x1.2	1100ms	1.5/3.4/5.2/7.0ms	2200ms	7	FreeSurfer (4.5.0)
		GSP_5	Multi-echo MPRAGE	3T Siemens Tim Trio	Sagittal	144		1.2x1.2x1.2	1100ms	1.5/3.4/5.2/7.0ms	2200ms	7	FreeSurfer (4.5.0)
FOR2107	Case-control (SCZ, BD, MD, and healthy controls)	Marburg	3D T1-weighted magnetization prepared rapid acquisition gradient echo (MPRAGE)	3T	Saggital	176	0.5 mm	1.0x1.0x1.0	900 ms	2.26 ms	1900 ms	9	FreeSurer (5.3.0)
		Muenster	3D T1-weighted magnetization prepared rapid acquisition gradient echo (MPRAGE)	3T	Saggital	192	0.5 mm	1.0x1.0x1.0	900 ms	2.28 ms	2130 ms	8	FreeSurer (5.3.0)
HUBIN	Case-control (SCZ and healthy controls)	Hubin	3D T1-weighted fast spoiled gradient recall (3D FSPGR)	1.5T GE signa Echo-speed	Coronal	124	0mm	0.975 x 1.5 x 0.975		6	24	35	FreeSurfer (5.3.0)
HUNT	Population-based	HUNT	3D T1-weighted inversion recovery prepared fast spoiled gradient recalled sequence (IR-FSPGR)	1.5T GE Signa HDx	Sagittal	162	0mm	0.9375*0.9375*1.2		4.2ms	10.2ms	10	FreeSurfer (5.3.0)
imagen	Population-based	IMAGEN_a	ADNI MPRAGE	3T	Sagittal	170	0mm	1.1x1.1x1.1 mm	900 ms	3,016 ms	7,16 ms	8	Freesurfer
		IMAGEN_b	ADNI MPRAGE	3T	Sagittal	160	0mm	1.1x1.1x1.1 mm	900 ms	2,93 ms	2300 ms	9	Freesurfer
		IMAGEN_c	ADNI MPRAGE	3T	Sagittal	160	0mm	1.1x1.1x1.1 mm	900 ms	2,93 ms	2300 ms	9	Freesurfer
		IMAGEN_d	ADNI MPRAGE	3T	Sagittal	137	0mm	1.1x1.1x1.1 mm	900ms	2,78 ms	6,9 ms	9	Freesurfer
		IMAGEN_e	ADNI MPRAGE	3T	Sagittal	160	0mm	1.1×1.1×1.1 mm	900 ms	2.93 ms	2300 ms	9	Freesurfer
		IMAGEN_f	ADNI MPRAGE	3T	Sagittal	170	0mm	1.1×1.1×1.1 mm	900 ms	2,81 ms	6,608 ms	8	Freesurfer
		IMAGEN_g	ADNI MPRAGE	3T	Sagittal	160	0mm	1.1×1.1×1.1 mm	900 ms	2.93 ms	2300 ms	9	Freesurfer
		IMAGEN_h	ADNI MPRAGE	3T	Sagittal	137	0mm	1.1×1.1×1.1 mm	900 ms	2,78 ms	6,9 ms	9	Freesurfer
		IMAGEN_i	ADNI MPRAGE	3T	Sagittal	160	0mm	1.1×1.1×1.1 mm	900 ms	2.93 ms	2300 ms	9	Freesurfer
MAS	Population-based	MAS_0, MAS_1	3D T1-weighted	3T Philips Achieva Quasar	Coronal	190	0mm	1x1x1	439	2.9	6.39	8	FreeSurfer (5.3.0)
MCIC	Case-control (SCZ and healthy controls)	MCIC_MGH	Gradient Echo	1.5T Siemens	coronal	128	0mm	0.625 × 0.625 × 1.5		4.76ms	12ms	20	FreeSurfer (5.3.0)
		MCIC_IA	Gradient Echo	1.5T GE Signa	coronal	128	0mm	0.6641 × 0.6641 × 1.6		6ms	20ms	30	FreeSurfer (5.3.0)
		MCIC_UMN	3D T1-weighted magnetization prepared rapid acquisition gradient echo (MPRAGE)	3T Siemens Trio	coronal	128	0mm	0.625 × 0.625 × 1.5	1100ms	3.79ms	2530ms	7	FreeSurfer (5.3.0)
		MCIC_UNM	Gradient Echo	1.5T Siemens	coronal	128	0mm	0.625 × 0.625 × 1.5		4.76ms	12ms	20	FreeSurfer (5.3.0)
METH-CT	Case-control (schizophrenia including individuals with methamphetamine dependence (MA) or methamphetamine-associated psychosis (MAP) and healthy controls)	METH-CT	3D T1-weighted multi-echo magnetization prepared rapid acquisition gradient echo (MEMPRAGE)	3T Siemens MAGNETOM Allegra	Sagittal	160	0.5mm	1x1x1	1100ms	1.53ms, 3.21ms, 4.89ms, 6.57ms	2530ms	7	FreeSurfer (5.3.0)
Milan-OSR	Bipolar	Milan-OSR_1	3D T1-weighted MPRAGE	3T	axial	182	0 mm	1x1x1		3.7 ms	8 ms	8	FreeSurer (7.2.0)
		Milan-OSR_2	3D T1-weighted MPRAGE	3T	axial	220	-0.8 mm			4.6 ms	25 ms	30	FreeSurer (7.2.0)
NCNG	Population-based	NCNG1	3D T1-weighted magnetization prepared rapid acquisition gradient echo (MPRAGE)	1.5T Siemens Avanto	Sagittal	160	0mm	1.3x1.3x1.2	1000ms	3.60ms	2400ms	8	FreeSurfer (5.3.0)
		NCNG_b	3D T1-weighted magnetization prepared rapid acquisition gradient echo (MPRAGE)	1.5T Siemens Sonata	Sagittal	128	0mm	1.0x1.0x1.33	1000ms	3.43ms	2730ms	7	FreeSurfer (5.3.0)
		NCNG_c	T1-weighted 3D inversion recovery-prepared fast spoiled gradient-recalled acquisitions	1.5T GE Signa	Sagittal	124	0mm	0.94x0.94x1.4	450ms	1.77ms	9.11ms	7	FreeSurfer (5.3.0)
NTR	Population-based Twin Study	NTR_1	3D T1-weighted magnetization prepared rapid acquisition gradient echo (MPRAGE)	1.5T Siemens Sonata	Sagittal	160	0mm	1.00x1.00x1.00	1100ms	3.93ms	1900ms	15	FreeSurfer (5.1.0)
		NTR_2	3D gradient-echo T1-weighted sequence (technique: T1TFE)	3.0T Philips Intera	Coronal	182	0mm	1.00x1.00x1.20		4.60ms	9.69ms	8	FreeSurfer (5.1.0)
		NTR_3	3D T1-weighted magnetization prepared rapid acquisition gradient echo (MPRAGE)	1.5T Siemens Sonata	Coronal	160	0mm	1.00x1.00X1.50	300ms	7.00ms	15ms	8	FreeSurfer (5.1.0)
		NTR_41	3D spoiled gradient-echo T1-weighted sequence (technique: T1FFE)	1.5T Philips GyroScan Intera	Coronal	170-180	0mm	1.00x1.00x1.20		4.6ms	30ms	30	FreeSurfer (5.1.0)
		NTR_42	3D spoiled gradient-echo T1-weighted sequence (technique: T1FFE)	1.5T Philips GyroScan Intera	Coronal	170-180	0mm	1.00x1.00x1.20		4.6ms	30ms	30	FreeSurfer (5.3.0)
		Brainscale	3D T1-weighted coronal spoiled gradient echo	1.5T Philips Achieva	Coronal	160-180	0mm	1.00x1.00x1.20	0ms	4.6ms	30ms	30	FreeSurfer (5.3.0)
OSAKA	Case-control (SCZ and healthy controls)	OSAKA	3D T1-weighted fast spoiled gradient recall (3D FSPGR)	1.5T GE Signa EXCITE	Sagittal	124	1.4mm	0.9375x0.9375x1.4	400ms	4.2ms	12.6ms	15	FreeSurfer (5.3.0)
OATS	Population-based Twin Study	OATS_a	3D T1-weighted volumetric	Siemens Sonata 1.5T	Coronal	144	0mm	1x1x1.5mm	780 ms	3.24	1530ms	8	FreeSurfer (5.3.0)
		OATS_b	3D T1-weighted	1.5T Siemens Magnetom Avanto	Coronal	144	0	1x1x1.5		3.24	1530	8	FreeSurfer (5.3.0)
		OATS_c	3D T1-weighted	3T Philips Achieva Quasar	Coronal	190	0	1×1x1	439	2.9	6.39	8	FreeSurfer (5.3.0)
		OATS_d	T1TFE	1.5T Philips Gyroscan	Coronal	150	0	1x1x1.5	385	3.7	7.73	8	FreeSurfer (5.3.0)
PAFIP	Case-control (SCZ and healthy controls)	PAFIP	3D T1-weighted turbo field echo (TFE)	3T Philips Achieva	Sagittal	160	1	0.9375x0.9375x1		3.704ms	8.104ms	8	FreeSurfer (5.3)
PING	Neurodevelopmental cohort	PING_a	MPRAGE	3T Phillips Achieva	Sagittal	170	0mm	1x1x1.2	845ms	3.1ms	6.8ms	8	FreeSurfer (4.5.0)
		PING_c	IRSPGR	3T GE Signa HDx	Sagittal	170	0mm	1x1x1.2	640ms	3.452ms	8.132ms	8	FreeSurfer (4.5.0)
		PING_d	MPRAGE	3T Siemens TrioTim	Sagittal	160	0mm	1x1x1.2	1100ms	4.33ms	2170ms	7	FreeSurfer (4.5.0)
		PING_f	MPRAGE	3T Siemens TrioTim	Sagittal	160	0mm	1x1x1.2	1100ms	4.33ms	2170ms	7	FreeSurfer (4.5.0)
		PING_g	MPRAGE	3T Siemens TrioTim	Sagittal	160	0mm	1x1x1.2	1100ms	4.33ms	2170ms	7	FreeSurfer (4.5.0)
		PING_h	MPRAGE	3T Phillips Achieva	Sagittal	170	0mm	1x1x1.2	845ms	3.1ms	6.8ms	8	FreeSurfer (4.5.0)
		PING_i	IRSPGR	3T GE Discovery MR750	Sagittal	170	0mm	1x1x1.2	640ms	2.984ms	7.38ms	8	FreeSurfer (4.5.0)
		PING_j	MPRAGE	3T Siemens TrioTim	Sagittal	160	0mm	1x1x1.2	1100ms	4.33ms	2170ms	7	FreeSurfer (4.5.0)
		PING_l	MPRAGE	3T Siemens TrioTim	Sagittal	160	0mm	1x1x1.2	1100ms	4.33ms	2170ms	7	FreeSurfer (4.5.0)
		PING_m	MPRAGE	3T Siemens TrioTim	Sagittal	160	0mm	1x1x1.2	1100ms	4.33ms	2170ms	7	FreeSurfer (4.5.0)
QTIM	Population-based Twin Study	QTIM	3D T1-weighted (MPRAGE)	4T Bruker Medspec	Coronal (85%), Sagittal (15%)	256 (coronal), 240 (sagittal)	0.45mm	0.9375x0.9375x0.9	700ms	3.35ms	1500ms	8	FreeSurfer (5.3)
SHIP	Population-based	SHIP	3D T1-weighted magnetization prepared rapid acquisition gradient echo (MPRAGE)	1.5T Siemens Magnetom Avanto	Axial	176	0mm	1x1x1	1100ms	3.4ms	1900ms	15	subcortical: FreeSurfer (5.1.0); cortical: FreeSurfer (5.3.0)
StrokeMRI/TOP3T	Stroke project (only healthy controls)	TOP_T3	3D gradient echo (TFE) sequence (FSPGR)	3T GE Signa HDxT	Sagittal	170	0 mm	1x1x1,2	450	2.956	7.8	12	FreeSurfer (5.3.0)
SYS_adolescents	Population-based	SYS_CNG	3D T1-weighted RF-spoiled gradient-echo scan	Phillips 1.0-T superconducting magnet (Gyroscan NT; Philips Medical Systems, Best, the Netherlands	Sagittal	140–160	0 mm	1x1x1	N/A	5ms	25ms	30	FreeSurfer (5.1.0)
SYS_parents	Population-based	SYS_Reischl	3D Magnetization Prepared Rapid Gradient Echo sequence	1.5 T Siemens (Avanto) scanner	Sagittal	176	0 mm	1x1x1	1000	2.65	2400	8	FreeSurfer (5.1.0)
TOP	Case-control (SCZ, BD, other psychoses, and healthy controls)	TOP_1.5	3D T1-weighted magnetization prepared rapid acquisition gradient echo (MPRAGE)	1.5T GE Signa	Coronal	180	0mm	1.25x1.25x1.2	500ms	4ms	500ms	8	FreeSurfer (5.1.0)
TroenderBrain	Case-control (Dementia and healthy controls)	StOlav	ADNI 3DT1 (	3T Philips Intera	Sagittal	170	0 mm	1,2x1,2x1,2		3,13 ms	6,75 ms	8	FreeSurfer (5.3.0)
UCLA_UTRECHT	Case-control (BP and healthy controls)	UCLA_UTRECHT_T3	3D T1-weighted fast field echo	3T Philips Achieva	Sagittal	220	0 mm	0.75x0.75x0.8		4.6 ms	10 ms	8	FreeSurfer (5.3.0)
		UCLA_UTRECHT_T1.5_I	3D T1-weighted fast field echo	1.5T Philips Achieva	Coronal	160-180	0 mm	1x1x1.2		4.6 ms	30 ms	30	FreeSurfer (5.1.0)
		UCLA_UTRECHT_T1.5_II	3D T1-weighted fast field echo	1.5T Philips NT	Coronal	160-180	0 mm	1x1x1.2		4.6 ms	30 ms	30	FreeSurfer (5.3.0)
		UCLA_UTRECHT_T1.5_III	3D T1-weighted fast field echo	1.5T Philips NT	Coronal	160-180	0 mm	1x1x1.2		4.6 ms	30 ms	30	FreeSurfer (5.3.0)
		UCLA_UTRECHT_T1.5_IV	3D T1-weighted fast field echo	1.5T Philips NT	Coronal	160-180	0 mm	1x1x1.2		4.6 ms	30 ms	30	FreeSurfer (5.3.0)
		UCLA_UTRECHT_T1.5_V	3D T1-weighted fast field echo	1.5T Philips NT	Coronal	160-180	0 mm	1x1x1.2		4.6 ms	30 ms	30	FreeSurfer (5.3.0)
UK Biobank	Population-based (volunteers)	Cheadle	3D T1-weighted magnetization prepared rapid acquisition gradient echo (MPRAGE)	3T SIEMENS MAGNETOM Skyra syngo MR D13	Sagittal			1.0×1.0×1.0 mm	880 ms	2.01 ms	2000.0 ms	8	FreeSurfer (5.3.0)
		Newcastle	3D T1-weighted magnetization prepared rapid acquisition gradient echo (MPRAGE)	3T SIEMENS MAGNETOM Skyra syngo MR D13	Sagittal			1.0×1.0×1.0 mm	880 ms	2.01 ms	2000.0 ms	8	FreeSurer (5.3.0)
		Reading	3D T1-weighted magnetization prepared rapid acquisition gradient echo (MPRAGE)	3T SIEMENS MAGNETOM Skyra syngo MR D13	Sagittal			1.0×1.0×1.0 mm	880 ms	2.01 ms	2000.0 ms	8	FreeSurer (5.3.0)
