# Supplementary material for: Beyond the Global Brain Differences: Intra-individual Variability Differences in 1q21.1 Distal and 15q11.2 BP1-BP2 Deletion Carriers
Source: Biol Psychiatry. Author manuscript; Available in PMC 2024 Jan 1. (PMC7615370; doi:10.1016/j.biopsych.2023.08.018)
Supplement: Supplementary Material [file EMS190337-supplement-Supplementary_Material.zip › 1-s2.0-S0006322323015305-mmc3.xlsx]

## Sheet: Table S1
Association between RID scores and cognitive ability derived from the UK Biobank (using a discovery and replication sample)															Association between Z scores and cognitive ability derived from the UK Biobank (using a discovery and replication sample)
Region	Estimate	StdError	tvalue	pvalue	IndVar	pcorr	Test_Region	Test_Estimate	Test_StdError	Test_tvalue	Test_pvalue	Test_IndVar	Pdic		Region	Estimate	StdError	tvalue	pvalue	IndVar	pcorr	Test_Region	Test_Estimate	Test_StdError	Test_tvalue	Test_pvalue	Test_IndVar	Pdic
lh_bankssts_thickness	-0.00325720912287511	0.00575127662401359	-0.566345410908445	0.571163200120131	Cognitive Ability	0.685395840144157	lh_bankssts_thickness	0.00570187375408466	0.0099620532933398	0.57235929041824	0.567091359330351	Cognitive Ability	P > .05		lh_bankssts_thickness	0.0168925029423975	0.00575048648765295	2.93757806033766	0.00331036483387078	Cognitive Ability	0.0062069340635077	lh_bankssts_thickness	0.0193770938430955	0.00996034479639636	1.9454240028022	0.0517517424346668	Cognitive Ability	P > .05
lh_caudalanteriorcingulate_thickness	-0.0226471303662752	0.00574983204273427	-3.93874641867028	0.0000820921793542638	Cognitive Ability	0.000684101494618865	lh_caudalanteriorcingulate_thickness	-0.00708644822562313	0.00996196509411064	-0.711350437255851	0.476883570954907	Cognitive Ability	P > .05		lh_caudalanteriorcingulate_thickness	-0.0053087999296348	0.00575122608694464	-0.923072723864195	0.355976674709129	Cognitive Ability	0.392621332399775	lh_caudalanteriorcingulate_thickness	0.00660358330216911	0.00996199802217627	0.66287739542499	0.507424243014768	Cognitive Ability	P > .05
lh_caudalmiddlefrontal_thickness	-0.00771420813240852	0.00575113600325135	-1.34133641215359	0.179821328818813	Cognitive Ability	0.297672441148444	lh_caudalmiddlefrontal_thickness	-0.00639970056695684	0.00996201122809443	-0.642410495273152	0.520621303018225	Cognitive Ability	P > .05		lh_caudalmiddlefrontal_thickness	0.0132200221107889	0.0057508045360714	2.29881263184439	0.0215223683661113	Cognitive Ability	0.0307462405230162	lh_caudalmiddlefrontal_thickness	0.012303023544294	0.00996146124641968	1.23506212993761	0.216836180215969	Cognitive Ability	P > .05
lh_cuneus_thickness	0.0053997684546578	0.00575122328560763	0.938890421481401	0.347794508461709	Cognitive Ability	0.487562395039779	lh_cuneus_thickness	-0.0109004969219377	0.00996162336032092	-1.09424905235391	0.273871920680354	Cognitive Ability	P > .05		lh_cuneus_thickness	0.0230053159237875	0.00574978500765636	4.00107410853689	0.0000632057118502934	Cognitive Ability	0.000169301013884715	lh_cuneus_thickness	0.00367964930832425	0.00996214779373648	0.369363051473475	0.711864896194091	Cognitive Ability	P > .05
lh_entorhinal_thickness	0.000636433587540707	0.00575130596830886	0.1106589687712	0.911887518812996	Cognitive Ability	0.956525369384262	lh_entorhinal_thickness	0.00648180386361122	0.00996200595989609	0.650652477995389	0.515285682243668	Cognitive Ability	P > .05		lh_entorhinal_thickness	0.0190559424204159	0.00575026280523502	3.31392547886115	0.000921040932856076	Cognitive Ability	0.00194586112575227	lh_entorhinal_thickness	0.0223005303872251	0.00995973775636241	2.23906802897287	0.0251732262124357	Cognitive Ability	P < .05
lh_fusiform_thickness	-0.00213651737554063	0.00575129400655637	-0.371484638605684	0.710279198664755	Cognitive Ability	0.819552921536255	lh_fusiform_thickness	0.00883373632338869	0.00996182652945505	0.886758698042891	0.375229992570295	Cognitive Ability	P > .05		lh_fusiform_thickness	0.0177322013129133	0.00575040286747667	3.08364504567214	0.00204665616724074	Cognitive Ability	0.00400385970692222	lh_fusiform_thickness	0.0235264004765132	0.00995945785483671	2.36221698203058	0.0181849087251619	Cognitive Ability	P < .05
lh_inferiorparietal_thickness	-0.00927890008293579	0.00575105953977377	-1.61342445140132	0.106662761481298	Cognitive Ability	0.203651206606698	lh_inferiorparietal_thickness	0.00159956477513965	0.00996220249255319	0.160563367020027	0.872440528115199	Cognitive Ability	P > .05		lh_inferiorparietal_thickness	0.0124180220675151	0.00575086366929696	2.15933167287778	0.0308322838694995	Cognitive Ability	0.0416652484722967	lh_inferiorparietal_thickness	0.0185337799608975	0.00996050407485508	1.86072710995474	0.0628118313884801	Cognitive Ability	P > .05
lh_inferiortemporal_thickness	-0.0149132841039498	0.00575066753479116	-2.59331356120405	0.0095101860048352	Cognitive Ability	0.0407006294128843	lh_inferiortemporal_thickness	0.0123360454215807	0.00996145719334191	1.23837759698711	0.215604934153078	Cognitive Ability	P > .05		lh_inferiortemporal_thickness	0.00610858317907913	0.00575119982768033	1.06214065970699	0.288180318347227	Cognitive Ability	0.320200353719141	lh_inferiortemporal_thickness	0.0244564755210617	0.00995923549555506	2.45565791992538	0.0140794587835941	Cognitive Ability	P > .05
lh_isthmuscingulate_thickness	-0.0172618574451103	0.00575045020579968	-3.00182713132628	0.00268583634211408	Cognitive Ability	0.0149213130117449	lh_isthmuscingulate_thickness	-0.0166277853496183	0.00996083794925341	-1.6693159184328	0.0950858522171783	Cognitive Ability	P > .05		lh_isthmuscingulate_thickness	0.00236606140739064	0.00575129103444558	0.411396570477802	0.680784684504039	Cognitive Ability	0.699436319695931	lh_isthmuscingulate_thickness	-0.00285313953814537	0.00996217468894351	-0.286397260360423	0.774579760953887	Cognitive Ability	P > .05
lh_lateraloccipital_thickness	-0.0358421224179463	0.00574761171525752	-6.23600274228692	0.00000000045482633793985	Cognitive Ability	0.0000000341119753454888	lh_lateraloccipital_thickness	-0.0127798613395241	0.0099614016653562	-1.28293806121381	0.199543285965972	Cognitive Ability	P > .05		lh_lateraloccipital_thickness	-0.00926778150946123	0.00575106013279539	-1.61149097652653	0.107083191357756	Cognitive Ability	0.130589257753361	lh_lateraloccipital_thickness	0.00730393243294506	0.00996194950443147	0.733183041100137	0.463463854212452	Cognitive Ability	P > .05
lh_lateralorbitofrontal_thickness	-0.0031169814610536	0.00575127919439463	-0.541963162576337	0.587847877379807	Cognitive Ability	0.699818901642628	lh_lateralorbitofrontal_thickness	-0.00126263490484319	0.00996220729614195	-0.126742484603002	0.899146748066996	Cognitive Ability	P > .05		lh_lateralorbitofrontal_thickness	0.0147980440543522	0.00575067738192852	2.57326973355434	0.0100789876908434	Cognitive Ability	0.0155860634394485	lh_lateralorbitofrontal_thickness	0.0106597166843789	0.009961649220115	1.070075491401	0.284610962224352	Cognitive Ability	P > .05
lh_lingual_thickness	-0.0102427024505872	0.00575100543186369	-1.78102813011392	0.0749178930257084	Cognitive Ability	0.160538342197947	lh_lingual_thickness	0.00205153517866861	0.00996219427276969	0.205932058991884	0.836848143106522	Cognitive Ability	P > .05		lh_lingual_thickness	0.00941699869274384	0.00575105211486372	1.63743929017882	0.101549121906859	Cognitive Ability	0.12588734120685	lh_lingual_thickness	0.0159058300064783	0.00996095496008951	1.59681778205083	0.110337689878163	Cognitive Ability	P > .05
lh_medialorbitofrontal_thickness	-0.0056992373045526	0.00575121372734435	-0.990962529779648	0.321711808269076	Cognitive Ability	0.468512342139431	lh_medialorbitofrontal_thickness	-0.00662018903577004	0.00996199692834874	-0.664544376331922	0.506357164230435	Cognitive Ability	P > .05		lh_medialorbitofrontal_thickness	0.0117533782529162	0.00575090987111732	2.04374238447815	0.0409876517116322	Cognitive Ability	0.0548941763995074	lh_medialorbitofrontal_thickness	0.00387423758871544	0.00996214047196478	0.388896101155994	0.697361224007403	Cognitive Ability	P > .05
lh_middletemporal_thickness	-0.00747448217755061	0.00575114647416255	-1.29965081069145	0.193730586187623	Cognitive Ability	0.309144552427058	lh_middletemporal_thickness	0.0256834426784423	0.00995892896124874	2.57893622681509	0.00992455706456759	Cognitive Ability	P > .05		lh_middletemporal_thickness	0.0129306496375745	0.00575082629882087	2.24848551593807	0.0245524199134815	Cognitive Ability	0.0341005832131687	lh_middletemporal_thickness	0.0355272209680363	0.00995592618065031	3.56844961718225	0.000360768668977893	Cognitive Ability	P < .05
lh_parahippocampal_thickness	0.0114831864867751	0.00575092792663378	1.99675367754028	0.0458608977210098	Cognitive Ability	0.114652244302524	lh_parahippocampal_thickness	0.0241635629759466	0.00995930645456827	2.42622948557456	0.0152740520390987	Cognitive Ability	P > .05		lh_parahippocampal_thickness	0.0292284306085137	0.00574884993401105	5.08422222601323	0.000000371335998451887	Cognitive Ability	0.00000150974622743787	lh_parahippocampal_thickness	0.038668826243431	0.0099547643096656	3.8844542211698	0.000103215981974572	Cognitive Ability	P < .05
lh_paracentral_thickness	0.00853678600501416	0.00575109756108131	1.48437509785681	0.137719863046212	Cognitive Ability	0.248732967529891	lh_paracentral_thickness	0.00540500432615247	0.00996206971776225	0.542558371832653	0.587445906847793	Cognitive Ability	P > .05		lh_paracentral_thickness	0.0241496096176192	0.0057496297968522	4.20020252970732	0.0000267439773113993	Cognitive Ability	0.0000786587567982333	lh_paracentral_thickness	0.0190203347933543	0.00996041304332721	1.90959297677887	0.056214008687828	Cognitive Ability	P > .05
lh_parsopercularis_thickness	0.00543753932615164	0.00575122210848596	0.945458065013438	0.344432626394658	Cognitive Ability	0.48740465999244	lh_parsopercularis_thickness	0.00211529789024561	0.00996219294934343	0.212332555793855	0.831851893599765	Cognitive Ability	P > .05		lh_parsopercularis_thickness	0.0234104861314021	0.00574973091268122	4.07157943335566	0.0000468142071236139	Cognitive Ability	0.000127675110337129	lh_parsopercularis_thickness	0.0157478913501942	0.00996097986549059	1.5809580546139	0.113919016446402	Cognitive Ability	P > .05
lh_parsorbitalis_thickness	0.00277433960214679	0.00575128499925215	0.482386041120818	0.629535227847992	Cognitive Ability	0.743545544702353	lh_parsorbitalis_thickness	0.00167478697842319	0.00996220126568505	0.168114148043969	0.866496853326514	Cognitive Ability	P > .05		lh_parsorbitalis_thickness	0.0203983451832138	0.00575011047075038	3.54747013765665	0.000389538535846351	Cognitive Ability	0.000900001029669478	lh_parsorbitalis_thickness	0.0139742808411751	0.00996124247645689	1.40286524238345	0.160687838809211	Cognitive Ability	P > .05
lh_parstriangularis_thickness	-0.0018896023274078	0.00575129686527683	-0.32855238942997	0.742496315139932	Cognitive Ability	0.837401859180375	lh_parstriangularis_thickness	0.00531078607981995	0.00996207474687516	0.533100404761147	0.593975836344516	Cognitive Ability	P > .05		lh_parstriangularis_thickness	0.0159434768860681	0.00575057611143577	2.77250080289564	0.00556614266385047	Cognitive Ability	0.00970838836718105	lh_parstriangularis_thickness	0.0148969058014935	0.00996110977947038	1.49550663844662	0.134813586699502	Cognitive Ability	P > .05
lh_pericalcarine_thickness	-0.00846738027257837	0.00575110095501183	-1.47230597042457	0.140948681600272	Cognitive Ability	0.248732967529891	lh_pericalcarine_thickness	-0.0109768487349252	0.00996161503950543	-1.10191456820943	0.270525134422504	Cognitive Ability	P > .05		lh_pericalcarine_thickness	0.0099790750632037	0.00575102076279798	1.73518327872437	0.0827185377790909	Cognitive Ability	0.105150683617488	lh_pericalcarine_thickness	0.00130196903632518	0.00996220679366499	0.130690826168465	0.896022498777573	Cognitive Ability	P > .05
lh_postcentral_thickness	0.0252486911959017	0.00574947362200835	4.39147874324573	0.0000112964334548968	Cognitive Ability	0.000130343462941117	lh_postcentral_thickness	0.0165935019051069	0.00996084362321973	1.66587314616864	0.0957697682367164	Cognitive Ability	P > .05		lh_postcentral_thickness	0.0372369829208811	0.00574731838910547	6.47901863092655	0.000000000093739328672302	Cognitive Ability	0.00000000100434995006038	lh_postcentral_thickness	0.0295424701281567	0.00995786698907376	2.96674681039344	0.003016753265215	Cognitive Ability	P < .05
lh_posteriorcingulate_thickness	-0.00849189607940305	0.00575109975935738	-1.476569079781	0.139801600919875	Cognitive Ability	0.248732967529891	lh_posteriorcingulate_thickness	-0.0285967973751897	0.00995814096978074	-2.87170039688837	0.00409121365358519	Cognitive Ability	P > .05		lh_posteriorcingulate_thickness	0.00987166492463728	0.00575102689448439	1.71650474006735	0.0860799448719801	Cognitive Ability	0.108504132191571	lh_posteriorcingulate_thickness	-0.0109824847513337	0.00996161442299063	-1.10248040980054	0.270279202518276	Cognitive Ability	P > .05
lh_precentral_thickness	0.0257179141704181	0.00574940482926728	4.47314373124351	0.00000773585580349687	Cognitive Ability	0.0000966981975437109	lh_precentral_thickness	0.0346759013557679	0.00995622406161203	3.48283657952887	0.000498236589146139	Cognitive Ability	P < .05		lh_precentral_thickness	0.0370428709577183	0.00574735988065399	6.44519774764882	0.000000000117187132692237	Cognitive Ability	0.00000000117187132692237	lh_precentral_thickness	0.0423506936444659	0.0099532772064509	4.25494967798321	0.0000210987114528116	Cognitive Ability	P < .05
lh_precuneus_thickness	0.00198123949362299	0.00575129584524329	0.344485755373132	0.73048340297205	Cognitive Ability	0.830094776104603	lh_precuneus_thickness	-0.0104567227056804	0.00996167057287316	-1.04969569402901	0.293883219853898	Cognitive Ability	P > .05		lh_precuneus_thickness	0.020012727093924	0.00575015529190263	3.48038028157361	0.000501408243135	Cognitive Ability	0.00112255576821269	lh_precuneus_thickness	0.0108893427644297	0.00996162457103756	1.09312920666468	0.2743632075492	Cognitive Ability	P > .05
lh_rostralanteriorcingulate_thickness	-0.01411391943823	0.00575073426653758	-2.45428127680254	0.0141222480612482	Cognitive Ability	0.0504366002187436	lh_rostralanteriorcingulate_thickness	-0.0146767544685375	0.00996114221341799	-1.47340075606665	0.140674244343376	Cognitive Ability	P > .05		lh_rostralanteriorcingulate_thickness	0.00352143082595064	0.00575127147350498	0.612287359790476	0.540352256177528	Cognitive Ability	0.566803065920483	lh_rostralanteriorcingulate_thickness	-0.00080914409720633	0.00996221197605823	-0.0812213290733937	0.935267550573991	Cognitive Ability	P > .05
lh_rostralmiddlefrontal_thickness	0.0115703838411441	0.00575092214558117	2.01191801040715	0.0442374349895249	Cognitive Ability	0.112468055058114	lh_rostralmiddlefrontal_thickness	-0.00207288233196466	0.00996219383420927	-0.208074884554702	0.835174702638151	Cognitive Ability	P > .05		lh_rostralmiddlefrontal_thickness	0.0257104572418365	0.00574940593243856	4.47184588181125	0.00000778293318298077	Cognitive Ability	0.0000243216661968149	lh_rostralmiddlefrontal_thickness	0.0121247810331916	0.00996148293614499	1.21716627041513	0.223569466907848	Cognitive Ability	P > .05
lh_superiorfrontal_thickness	-0.00530266670920293	0.00575122627410189	-0.922006274223839	0.356532660667175	Cognitive Ability	0.495184250926632	lh_superiorfrontal_thickness	-0.00956060174132891	0.00996175992818771	-0.959730189268697	0.337214053730399	Cognitive Ability	P > .05		lh_superiorfrontal_thickness	0.0150233016908121	0.0057506580626185	2.61244913664218	0.00899405287232802	Cognitive Ability	0.0142011361142021	lh_superiorfrontal_thickness	0.010385127474828	0.00996167800597138	1.04250784542552	0.297201301835329	Cognitive Ability	P > .05
lh_superiorparietal_thickness	-0.00149918474755427	0.00575130066989295	-0.260668817994899	0.794349689931359	Cognitive Ability	0.86972593788105	lh_superiorparietal_thickness	-0.0135287052481851	0.00996130352400781	-1.35812599380989	0.174454117121745	Cognitive Ability	P > .05		lh_superiorparietal_thickness	0.0173943626889118	0.00575043699843907	3.02487666478798	0.00248943373699336	Cognitive Ability	0.00472677291834183	lh_superiorparietal_thickness	0.00903761851629106	0.0099618083793125	0.907226697419649	0.364308624155832	Cognitive Ability	P > .05
lh_superiortemporal_thickness	0.0351176085457613	0.00574775964952331	6.10979071622693	0.00000000100978756500584	Cognitive Ability	0.0000000504893782502919	lh_superiortemporal_thickness	0.0485589597415599	0.00995046299016384	4.88007038361542	0.0000010767349663147	Cognitive Ability	P < .05		lh_superiortemporal_thickness	0.0459095155102494	0.00574524296816229	7.99087449645917	0.00000000000000138718188267499	Cognitive Ability	0.0000000000000416154564802498	lh_superiortemporal_thickness	0.0542292155631664	0.00994755597156428	5.45151147861687	0.0000000511220692288969	Cognitive Ability	P < .05
lh_supramarginal_thickness	0.0214118748696395	0.00574998858569275	3.72381171728183	0.000196593546560574	Cognitive Ability	0.00137727753834922	lh_supramarginal_thickness	0.0274784119892016	0.00995845347634796	2.75930515259873	0.00580290007946573	Cognitive Ability	P < .05		lh_supramarginal_thickness	0.0340260219235985	0.00574797682296059	5.91965190041822	0.00000000326100591637091	Cognitive Ability	0.0000000244575443727818	lh_supramarginal_thickness	0.0364505662831952	0.00995559491985192	3.66131472570374	0.000252208321269905	Cognitive Ability	P < .05
lh_frontalpole_thickness	-0.00933182744307325	0.0057510567070844	-1.62262831308513	0.104679311141091	Cognitive Ability	0.203651206606698	lh_frontalpole_thickness	-0.0139458236940027	0.0099612464344647	-1.40000789918738	0.161541741888071	Cognitive Ability	P > .05		lh_frontalpole_thickness	0.00892311933979786	0.00575107816307079	1.55155591469711	0.120778986186917	Cognitive Ability	0.14265234589006	lh_frontalpole_thickness	-0.00156857317984428	0.00996220298162709	-0.157452441265967	0.874891441583526	Cognitive Ability	P > .05
lh_temporalpole_thickness	0.0109296091274102	0.00575096360773124	1.90048309690521	0.0573792539930735	Cognitive Ability	0.134482626546266	lh_temporalpole_thickness	0.018355693176284	0.0099605368039473	1.84284176019607	0.0653814741498664	Cognitive Ability	P > .05		lh_temporalpole_thickness	0.0267155189030658	0.0057492543582996	4.64677978014651	0.00000338577370958502	Cognitive Ability	0.0000112859123652834	lh_temporalpole_thickness	0.0318242212389487	0.00995716918785969	3.19611132828299	0.00139723106312022	Cognitive Ability	P < .05
lh_transversetemporal_thickness	0.0280217416898141	0.00574904867468996	4.87415279908468	0.00000109829794873522	Cognitive Ability	0.0000192198799985621	lh_transversetemporal_thickness	0.00594652080777127	0.00996203909821036	0.596918035469219	0.550575517096849	Cognitive Ability	P > .05		lh_transversetemporal_thickness	0.0425541728475807	0.00574609737429146	7.4057521262991	0.000000000000133809959367644	Cognitive Ability	0.00000000000286735627216379	lh_transversetemporal_thickness	0.0229382783974527	0.00995959400983925	2.30313388023564	0.0212915780592585	Cognitive Ability	P < .05
lh_insula_thickness	0.0279689063483928	0.00574905718502838	4.86495532193158	0.00000115058229517762	Cognitive Ability	0.0000192198799985621	lh_insula_thickness	0.0138792115935926	0.00996125566776184	1.39331948265425	0.163553935828629	Cognitive Ability	P > .05		lh_insula_thickness	0.0422682758238979	0.00574616717308985	7.35590778177261	0.000000000000194447996357268	Cognitive Ability	0.00000000000364589993169878	lh_insula_thickness	0.0243392981587076	0.00995926398481375	2.4438852304569	0.0145470785659852	Cognitive Ability	P < .05
rh_bankssts_thickness	0.00117307146570015	0.00575130317590723	0.203966202062563	0.838381283421126	Cognitive Ability	0.8918949823629	rh_bankssts_thickness	-0.0185142236744341	0.00996050768439334	-1.85876305315673	0.063089867468438	Cognitive Ability	P > .05		rh_bankssts_thickness	0.0200606640678834	0.00575014976667122	3.48872027371499	0.000486028935622705	Cognitive Ability	0.00110461121732433	rh_bankssts_thickness	0.00116868238794528	0.00996220843396913	0.117311577617701	0.906615488932771	Cognitive Ability	P > .05
rh_caudalanteriorcingulate_thickness	-0.0216647715281753	0.00574995725122641	-3.76781436480322	0.000164995559847684	Cognitive Ability	0.00123746669885763	rh_caudalanteriorcingulate_thickness	-0.0310738382195852	0.00995740440072579	-3.12067653065494	0.00180945934727691	Cognitive Ability	P < .05		rh_caudalanteriorcingulate_thickness	-0.00433269901948716	0.00575125315025631	-0.753348688762565	0.451246274557843	Cognitive Ability	0.486956411393356	rh_caudalanteriorcingulate_thickness	-0.0202255019348843	0.00996017740251585	-2.03063671634759	0.0423180668326297	Cognitive Ability	P > .05
rh_caudalmiddlefrontal_thickness	-0.0122041419911981	0.00575087881418379	-2.12213513543325	0.0338344997583828	Cognitive Ability	0.0939847215510633	rh_caudalmiddlefrontal_thickness	-0.0186202163687773	0.00996048807547627	-1.86940802776745	0.061595051514742	Cognitive Ability	P > .05		rh_caudalmiddlefrontal_thickness	0.0090444296929945	0.00575107189490034	1.57265112630821	0.115810086952177	Cognitive Ability	0.138972104342612	rh_caudalmiddlefrontal_thickness	0.00250698878085962	0.00996218393098606	0.251650521434558	0.801316336645901	Cognitive Ability	P > .05
rh_cuneus_thickness	-0.00180635079814382	0.00575129775009897	-0.31407707905798	0.753464664727814	Cognitive Ability	0.840480119235505	rh_cuneus_thickness	-0.00388368073280443	0.00996214010705037	-0.389844018561422	0.696660131598421	Cognitive Ability	P > .05		rh_cuneus_thickness	0.0159595695185311	0.00575057463487585	2.77529995380638	0.00551846921658005	Cognitive Ability	0.00970838836718105	rh_cuneus_thickness	0.0102621195242807	0.00996169065754088	1.0301584216041	0.30296037100161	Cognitive Ability	P > .05
rh_entorhinal_thickness	-0.0157261606349653	0.00575059590510548	-2.7347010456783	0.00624733242913331	Cognitive Ability	0.0275617607167646	rh_entorhinal_thickness	-0.0114370034280713	0.00996156366193425	-1.14811326978465	0.250949063548178	Cognitive Ability	P > .05		rh_entorhinal_thickness	0.00325890492391274	0.00575127659223736	0.566640270494271	0.570962815601651	Cognitive Ability	0.594752932918387	rh_entorhinal_thickness	0.00552949992311852	0.00996206293689088	0.555055710664307	0.578868876523704	Cognitive Ability	P > .05
rh_fusiform_thickness	-0.00178389305516309	0.00575129798195977	-0.310172253421519	0.756432107311955	Cognitive Ability	0.840480119235505	rh_fusiform_thickness	0.00880591378752521	0.00996182897417713	0.883965565997142	0.376735892417842	Cognitive Ability	P > .05		rh_fusiform_thickness	0.0174239381575496	0.00575043403673545	3.03002139425309	0.00244743008356914	Cognitive Ability	0.00470659631455605	rh_fusiform_thickness	0.0220969964445915	0.00995978277875641	2.21862232695707	0.0265346292737893	Cognitive Ability	P < .05
rh_inferiorparietal_thickness	-0.00556338175795541	0.0057512181274208	-0.967339724332518	0.333381969682249	Cognitive Ability	0.476259956688927	rh_inferiorparietal_thickness	0.00349293507429069	0.00996215446459628	0.350620449291763	0.725880442660364	Cognitive Ability	P > .05		rh_inferiorparietal_thickness	0.0155402712425903	0.00575061262072872	2.70236795060299	0.00688859542987183	Cognitive Ability	0.0114809923831197	rh_inferiorparietal_thickness	0.0199508562456978	0.00996023237646383	2.00305128350639	0.0451985200149402	Cognitive Ability	P < .05
rh_inferiortemporal_thickness	0.00374740966277009	0.00575126674991336	0.651579873742866	0.514677187726719	Cognitive Ability	0.654250662364474	rh_inferiortemporal_thickness	0.00819189686823723	0.0099618809635952	0.822324307846458	0.410911804634235	Cognitive Ability	P > .05		rh_inferiortemporal_thickness	0.0208862284754957	0.00575005253683579	3.63235437271138	0.000281311485943258	Cognitive Ability	0.000680592304701431	rh_inferiortemporal_thickness	0.019554323708359	0.00996031042118739	1.96322432549526	0.0496475778506542	Cognitive Ability	P < .05
rh_isthmuscingulate_thickness	-0.00356289822263963	0.00575127062872272	-0.619497577604152	0.535593285768765	Cognitive Ability	0.658516334961597	rh_isthmuscingulate_thickness	0.000517516955548331	0.00996221390320125	0.0519479867203045	0.958571167762011	Cognitive Ability	P > .05		rh_isthmuscingulate_thickness	0.014720162451853	0.0057506839935612	2.55972375952749	0.0104803581232931	Cognitive Ability	0.0160413644744282	rh_isthmuscingulate_thickness	0.011667733976922	0.00996153710603295	1.17127847366605	0.241514558156022	Cognitive Ability	P > .05
rh_lateraloccipital_thickness	-0.0277070162537639	0.00574909913111097	-4.81936658629328	0.00000144712946922254	Cognitive Ability	0.0000197335836712164	rh_lateraloccipital_thickness	-0.00502745565205322	0.0099620893374241	-0.504658760001963	0.613809567262039	Cognitive Ability	P > .05		rh_lateraloccipital_thickness	-0.00242728320803698	0.00575129019056195	-0.422041512010683	0.672997718740582	Cognitive Ability	0.696204536628188	rh_lateraloccipital_thickness	0.0113206406489685	0.00996157685347213	1.13643058880007	0.255803426952555	Cognitive Ability	P > .05
rh_lateralorbitofrontal_thickness	-0.00513234599873838	0.00575123138506705	-0.892390803831056	0.37219060134425	Cognitive Ability	0.506902418041814	rh_lateralorbitofrontal_thickness	-0.016289276582872	0.00996089345983096	-1.63532284012086	0.102012623665905	Cognitive Ability	P > .05		rh_lateralorbitofrontal_thickness	0.0126421107614663	0.00575084751924303	2.1983039402739	0.0279350047492104	Cognitive Ability	0.0380931882943778	rh_lateralorbitofrontal_thickness	-0.0027228905571591	0.00996217830659775	-0.273322808863578	0.784610685497203	Cognitive Ability	P > .05
rh_lingual_thickness	0.00234681309235291	0.00575129129531091	0.408049770364839	0.683240025394626	Cognitive Ability	0.794465145807705	rh_lingual_thickness	0.00405354697469473	0.00996213339113423	0.406895472640647	0.684093404060342	Cognitive Ability	P > .05		rh_lingual_thickness	0.0194039268671945	0.00575022431199013	3.37446433641454	0.00074052415270715	Cognitive Ability	0.00158683747008675	rh_lingual_thickness	0.0163317109280875	0.00996088656381417	1.6395840694961	0.101122895050419	Cognitive Ability	P > .05
rh_medialorbitofrontal_thickness	0.0000518296525880606	0.00575130712536097	0.00901180400530387	0.992809777505086	Cognitive Ability	0.992809777505086	rh_medialorbitofrontal_thickness	-0.0231879551476898	0.00995953662891255	-2.32821626262964	0.0199203106134456	Cognitive Ability	P > .05		rh_medialorbitofrontal_thickness	0.0160566635805781	0.00575056569451347	2.79218853127746	0.00523857109578649	Cognitive Ability	0.00935459124247588	rh_medialorbitofrontal_thickness	-0.00908368628790953	0.00996180422087266	-0.911851516703848	0.361868701806703	Cognitive Ability	P > .05
rh_middletemporal_thickness	0.000345986176346931	0.00575130678885163	0.0601578370010783	0.952030323698488	Cognitive Ability	0.974113514170208	rh_middletemporal_thickness	0.00493728491152045	0.0099620938131445	0.495607148871248	0.620182416741242	Cognitive Ability	P > .05		rh_middletemporal_thickness	0.0186201978449835	0.00575031002371939	3.23812068708944	0.00120449649938169	Cognitive Ability	0.00247499280694867	rh_middletemporal_thickness	0.0172985665040206	0.00996072457708407	1.73667752482768	0.0824746691456515	Cognitive Ability	P > .05
rh_parahippocampal_thickness	0.014805856938401	0.00575067671674042	2.57462863375725	0.0100394885885115	Cognitive Ability	0.0407006294128843	rh_parahippocampal_thickness	0.0254834757821432	0.00995897994308427	2.55884397074617	0.0105165662734291	Cognitive Ability	P < .05		rh_parahippocampal_thickness	0.0322150862578073	0.00574832197122175	5.6042591940897	0.0000000210967515029141	Cognitive Ability	0.000000126580509017485	rh_parahippocampal_thickness	0.0378070227553516	0.00995509284058697	3.79775692309088	0.000146868936100228	Cognitive Ability	P < .05
rh_paracentral_thickness	-0.00122927954522394	0.00575130278760303	-0.213739319702252	0.83075178849984	Cognitive Ability	0.8918949823629	rh_paracentral_thickness	-0.00408010610540772	0.00996213231509274	-0.409561525219487	0.682136331630347	Cognitive Ability	P > .05		rh_paracentral_thickness	0.018005184175286	0.00575037480900103	3.13113227803909	0.00174299630478308	Cognitive Ability	0.00348599260956617	rh_paracentral_thickness	0.0115443620585207	0.00996155137149538	1.15889198659904	0.246527679830718	Cognitive Ability	P > .05
rh_parsopercularis_thickness	-0.000207080114559055	0.00575130700977159	-0.0360057486423906	0.97127801289349	Cognitive Ability	0.977796657275326	rh_parsopercularis_thickness	0.00856631264675581	0.00996184970834808	0.859911853476086	0.389858092652899	Cognitive Ability	P > .05		rh_parsopercularis_thickness	0.0197207507469726	0.00575018865962339	3.42958325618905	0.000605315545972973	Cognitive Ability	0.00131590336081081	rh_parsopercularis_thickness	0.0213264112656023	0.00995994949307366	2.14121680842188	0.032280475891292	Cognitive Ability	P < .05
rh_parsorbitalis_thickness	-0.00204836290063619	0.00575129506743309	-0.356156809313283	0.721725620351316	Cognitive Ability	0.82640338208166	rh_parsorbitalis_thickness	0.0049682168449345	0.00996209228693273	0.498712188347352	0.617993043426532	Cognitive Ability	P > .05		rh_parsorbitalis_thickness	0.0141910093054102	0.0057507279911663	2.46768919121353	0.0136043296881076	Cognitive Ability	0.0204064945321614	rh_parsorbitalis_thickness	0.0179351857213577	0.00996061283108306	1.80061066778835	0.0717941597576518	Cognitive Ability	P > .05
rh_parstriangularis_thickness	-0.0183496192889742	0.00575033879448747	-3.19105011804956	0.00141901517646731	Cognitive Ability	0.00818662601808061	rh_parstriangularis_thickness	-0.00802153496023663	0.00996189472261967	-0.805221816089141	0.420710689720619	Cognitive Ability	P > .05		rh_parstriangularis_thickness	0.00360698783952483	0.00575126971967238	0.627163742153672	0.530556643825428	Cognitive Ability	0.560447158970522	rh_parstriangularis_thickness	0.00759950528465699	0.00996192756178598	0.762854903082084	0.445567792330695	Cognitive Ability	P > .05
rh_pericalcarine_thickness	-0.0139301993485151	0.00575074908413233	-2.4223277949914	0.0154272718547093	Cognitive Ability	0.053816064609451	rh_pericalcarine_thickness	-0.00210961992553905	0.00996219306883516	-0.211762601965485	0.832296529127933	Cognitive Ability	P > .05		rh_pericalcarine_thickness	0.00398725804124162	0.00575126141511188	0.693284090819588	0.48813661100428	Cognitive Ability	0.5230035117903	rh_pericalcarine_thickness	0.0097178270074626	0.00996174482946961	0.975514548286216	0.329328507785554	Cognitive Ability	P > .05
rh_postcentral_thickness	0.0245542724910455	0.00574957310478091	4.27062532183964	0.0000195520183798475	Cognitive Ability	0.000209485911212652	rh_postcentral_thickness	0.00490062846991758	0.00996209560946769	0.491927468078118	0.622781336070052	Cognitive Ability	P > .05		rh_postcentral_thickness	0.0374100442919663	0.0057472812140239	6.50917240671681	0.0000000000767482177951872	Cognitive Ability	0.000000000959352722439839	rh_postcentral_thickness	0.020024375829418	0.00996021773425061	2.01043555107831	0.0444117070097067	Cognitive Ability	P < .05
rh_posteriorcingulate_thickness	-0.00357333051787327	0.00575127041463687	-0.621311512110301	0.534399365185331	Cognitive Ability	0.658516334961597	rh_posteriorcingulate_thickness	-0.0184404014000723	0.00996052127554617	-1.85134902982887	0.0641485965779994	Cognitive Ability	P > .05		rh_posteriorcingulate_thickness	0.0155041340537181	0.00575061584719106	2.69608237894924	0.00701991488704659	Cognitive Ability	0.0115712882753515	rh_posteriorcingulate_thickness	-0.00491033798613749	0.00996209513496298	-0.49290213751364	0.622092477875344	Cognitive Ability	P > .05
rh_precentral_thickness	0.0228781856672302	0.00574980178628117	3.97895206088961	0.0000693810525028505	Cognitive Ability	0.000612185757378092	rh_precentral_thickness	0.0272994274098791	0.00995850233139043	2.74131857396147	0.00613010589754012	Cognitive Ability	P < .05		rh_precentral_thickness	0.0344799806719008	0.00574788734078921	5.99872242227464	0.0000000020113351419932	Cognitive Ability	0.0000000158789616473148	rh_precentral_thickness	0.0368077001600309	0.00995546451157452	3.69723583638284	0.000219116880194923	Cognitive Ability	P < .05
rh_precuneus_thickness	0.00141708448154362	0.0057513013584013	0.246393710438002	0.805379147376771	Cognitive Ability	0.875412116713881	rh_precuneus_thickness	-0.00000802636219619739	0.00996221523693961	-0.00080568046416382	0.999357176015839	Cognitive Ability	P > .05		rh_precuneus_thickness	0.018675459858091	0.00575030409587137	3.24773430182583	0.00116454669888406	Cognitive Ability	0.00242613895600846	rh_precuneus_thickness	0.0164791464769405	0.00996086246452866	1.65438952054844	0.0980795413631928	Cognitive Ability	P > .05
rh_rostralanteriorcingulate_thickness	-0.00940665065227965	0.005751052675031	-1.63563980088722	0.101925405448533	Cognitive Ability	0.201168563385263	rh_rostralanteriorcingulate_thickness	-0.0224329696843346	0.00995970823853884	-2.25237217266374	0.0243201953504623	Cognitive Ability	P > .05		rh_rostralanteriorcingulate_thickness	0.00732209011787478	0.00575115295859412	1.27315169159832	0.20297400866789	Cognitive Ability	0.232412987024302	rh_rostralanteriorcingulate_thickness	-0.0102172873775657	0.00996169523111376	-1.02565749508715	0.305077678080729	Cognitive Ability	P > .05
rh_rostralmiddlefrontal_thickness	-0.00164505074344167	0.00575129935101008	-0.286031145840592	0.77485622651853	Cognitive Ability	0.854620838071908	rh_rostralmiddlefrontal_thickness	-0.0108921206597371	0.00996162426962967	-1.0934080994145	0.274240798402358	Cognitive Ability	P > .05		rh_rostralmiddlefrontal_thickness	0.0156441541180861	0.00575060330383648	2.72043702052082	0.00652329605019655	Cognitive Ability	0.0109943191857245	rh_rostralmiddlefrontal_thickness	0.00546695402048744	0.00996206636286449	0.548777113236924	0.58317057798678	Cognitive Ability	P > .05
rh_superiorfrontal_thickness	-0.00769834224308214	0.00575113670646678	-1.33857750841253	0.180718318134105	Cognitive Ability	0.297672441148444	rh_superiorfrontal_thickness	-0.0124027243024364	0.00996144897610986	-1.24507231148615	0.213134126146118	Cognitive Ability	P > .05		rh_superiorfrontal_thickness	0.0131897836971724	0.00575080683274165	2.29355359704967	0.0218229809390261	Cognitive Ability	0.0308815768005087	rh_superiorfrontal_thickness	0.00604009824540151	0.00996203351091567	0.606311777488322	0.54432139828094	Cognitive Ability	P > .05
rh_superiorparietal_thickness	-0.0134022617952386	0.00575079058320902	-2.3305077104303	0.0197858763049379	Cognitive Ability	0.061830863452931	rh_superiorparietal_thickness	-0.0191031310540127	0.00996039731770135	-1.91790853765071	0.0551508439025768	Cognitive Ability	P > .05		rh_superiorparietal_thickness	0.00895324243369956	0.00575107661449443	1.55679415070471	0.119529833988969	Cognitive Ability	0.142297421415439	rh_superiorparietal_thickness	0.00463906717100827	0.00996210803854455	0.465671236756235	0.641460908800275	Cognitive Ability	P > .05
rh_superiortemporal_thickness	0.0372370311547152	0.00574731837876847	6.47902703498641	0.000000000093734115559396	Cognitive Ability	0.0000000140601173339094	rh_superiortemporal_thickness	0.0506427593356029	0.00994943204348766	5.09001509978158	0.000000364498243467007	Cognitive Ability	P < .05		rh_superiortemporal_thickness	0.0466636073569488	0.00574504200730219	8.12241360422386	0.00000000000000047423949120864	Cognitive Ability	0.000000000000023711974560432	rh_superiortemporal_thickness	0.0540872588022753	0.00994763267492212	5.43719903717683	0.0000000553888186093207	Cognitive Ability	P < .05
rh_supramarginal_thickness	0.02862495091674	0.00574895037471962	4.97916124700173	0.000000642115687589743	Cognitive Ability	0.0000160528921897436	rh_supramarginal_thickness	0.0199253892295913	0.00996023743592874	2.00049339764895	0.0454737960189928	Cognitive Ability	P < .05		rh_supramarginal_thickness	0.0387592514931871	0.00574698547376913	6.74427518045683	0.000000000015656049725012	Cognitive Ability	0.000000000213491587159254	rh_supramarginal_thickness	0.0299740742014468	0.0099577389797634	3.01012853041855	0.00261783639498884	Cognitive Ability	P < .05
rh_frontalpole_thickness	-0.0106887471768723	0.00575097858224779	-1.85859624131909	0.063094101621075	Cognitive Ability	0.143888135287596	rh_frontalpole_thickness	-0.0127852466787058	0.00996140097951732	-1.2834787702046	0.199353909160289	Cognitive Ability	P > .05		rh_frontalpole_thickness	0.0062226704083198	0.00575119578202312	1.0819785387537	0.27927069432409	Cognitive Ability	0.312616448870249	rh_frontalpole_thickness	-0.00168081419235749	0.00996220116494237	-0.168719157998173	0.866020935474198	Cognitive Ability	P > .05
rh_temporalpole_thickness	0.0135381867783798	0.00575078005195518	2.3541478992536	0.0185715840681116	Cognitive Ability	0.0602852471845965	rh_temporalpole_thickness	0.0129797073955646	0.00996137602074482	1.30300345740729	0.192603356927333	Cognitive Ability	P > .05		rh_temporalpole_thickness	0.0298589097229184	0.00574874275954025	5.19398953334039	0.000000207167552403696	Cognitive Ability	0.000000941670692744073	rh_temporalpole_thickness	0.0261517961344169	0.00995880799319825	2.62599662050702	0.00865262947464717	Cognitive Ability	P < .05
rh_transversetemporal_thickness	0.00990708880641431	0.00575102487958728	1.72266491866147	0.0849593646047135	Cognitive Ability	0.172214928252798	rh_transversetemporal_thickness	-0.0114492095386139	0.00996156227036252	-1.14933875107898	0.250443605626232	Cognitive Ability	P > .05		rh_transversetemporal_thickness	0.0267865060897427	0.00574924343277751	4.65913583290418	0.00000318891303265505	Cognitive Ability	0.0000108712944295059	rh_transversetemporal_thickness	0.00540798054400534	0.00996206955745891	0.542857135539294	0.587240178108904	Cognitive Ability	P > .05
rh_insula_thickness	0.00917881913875367	0.00575106485209697	1.59602080220098	0.110494601289566	Cognitive Ability	0.207177377417937	rh_insula_thickness	-0.00774936873404297	0.00996191610372942	-0.777899417476709	0.436646576503025	Cognitive Ability	P > .05		rh_insula_thickness	0.0266307011598822	0.00574926737441755	4.63201646846006	0.0000036362860417392	Cognitive Ability	0.0000118574544839322	rh_insula_thickness	0.00739551553286464	0.0099619427985786	0.742376831748106	0.457876358001698	Cognitive Ability	P > .05
lh_bankssts_area	-0.00685221182071589	0.0057511721114945	-1.19144614139104	0.233487841534884	Cognitive Ability	0.353769456871037	lh_bankssts_area	0.00894819065335816	0.00996181639141176	0.898248903791535	0.369074329915707	Cognitive Ability	P > .05		lh_bankssts_area	0.0154118039636417	0.00575062405664264	2.68002286566433	0.00736570177980754	Cognitive Ability	0.012009296380121	lh_bankssts_area	0.037440983399615	0.00995523013609086	3.76093599924723	0.000170237057998589	Cognitive Ability	P < .05
lh_caudalanteriorcingulate_area	-0.0144478589435649	0.0057507068360261	-2.5123622809381	0.0119977538253792	Cognitive Ability	0.0449915768451719	lh_caudalanteriorcingulate_area	-0.0240977434617292	0.00995932228184337	-2.41961679517705	0.01555445390963	Cognitive Ability	P < .05		lh_caudalanteriorcingulate_area	0.00758718360590868	0.00575114159268487	1.31924827160561	0.187096116546881	Cognitive Ability	0.219253261578376	lh_caudalanteriorcingulate_area	-0.000800771376173736	0.00996221204320046	-0.0803808805415148	0.935935929181269	Cognitive Ability	P > .05
lh_caudalmiddlefrontal_area	-0.00783727794037649	0.00575113049931866	-1.36273693342639	0.172975583920606	Cognitive Ability	0.291531883012257	lh_caudalmiddlefrontal_area	-0.0134713169845655	0.00996131124285975	-1.35236382601956	0.1762893051115	Cognitive Ability	P > .05		lh_caudalmiddlefrontal_area	0.0152800114675474	0.00575063568989021	2.6570995436922	0.00788575779081545	Cognitive Ability	0.0127189641787346	lh_caudalmiddlefrontal_area	0.013899636732764	0.00996125284127426	1.39537033686878	0.162934942733019	Cognitive Ability	P > .05
lh_cuneus_area	-0.0127673661499864	0.00575083836623673	-2.22008780927383	0.0264201949843721	Cognitive Ability	0.0792605849531162	lh_cuneus_area	-0.0123165222360962	0.00996145959091448	-1.23641742695314	0.216332261253744	Cognitive Ability	P > .05		lh_cuneus_area	0.00663453387996871	0.00575118055393544	1.15359513020832	0.24867531568762	Cognitive Ability	0.280460882354458	lh_cuneus_area	0.0117367180546915	0.00996152906331194	1.17820446842016	0.238742926216415	Cognitive Ability	P > .05
lh_entorhinal_area	0.0160287009160186	0.00575056827485973	2.7873246868649	0.00531783577535742	Cognitive Ability	0.0257314634291488	lh_entorhinal_area	0.0297974488205937	0.00995779158965339	2.99237522218828	0.00277486448173	Cognitive Ability	P < .05		lh_entorhinal_area	0.0372437655806526	0.00574731693538137	6.4802004134093	0.0000000000930090343789355	Cognitive Ability	0.00000000100434995006038	lh_entorhinal_area	0.0532381696171047	0.0099480872526175	5.35159858022927	0.0000000890942184011198	Cognitive Ability	P < .05
lh_fusiform_area	0.00459343316963494	0.00575124645754448	0.798684807466263	0.424479472439134	Cognitive Ability	0.568023607335091	lh_fusiform_area	0.021553700085229	0.00995990093519051	2.16404763716826	0.0304841122326149	Cognitive Ability	P > .05		lh_fusiform_area	0.023835604038593	0.00574967313859825	4.14555809765632	0.0000339910323646598	Cognitive Ability	0.0000944195343462773	lh_fusiform_area	0.0441165230828541	0.00995251594719378	4.43270056706548	0.00000940445316880843	Cognitive Ability	P < .05
lh_inferiorparietal_area	0.00515722307939036	0.00575123064896349	0.896716441083756	0.36987738557937	Cognitive Ability	0.506902418041814	lh_inferiorparietal_area	0.00237683002433923	0.00996218709734507	0.238585162185185	0.811432123675162	Cognitive Ability	P > .05		lh_inferiorparietal_area	0.0261473439685519	0.00574934075976113	4.54788558569249	0.00000543978027434636	Cognitive Ability	0.0000173610008755735	lh_inferiorparietal_area	0.0279681751568789	0.00995831815888767	2.80852396063664	0.00498649532410551	Cognitive Ability	P < .05
lh_inferiortemporal_area	0.0106454331939206	0.00575098123969936	1.85106380115354	0.0641701215320751	Cognitive Ability	0.143888135287596	lh_inferiortemporal_area	0.016374852239448	0.00996087953451128	1.6439163010369	0.100224690462228	Cognitive Ability	P > .05		lh_inferiortemporal_area	0.0302125028603928	0.00574868165067345	5.25555330705319	0.000000148580401881981	Cognitive Ability	0.000000742902009409905	lh_inferiortemporal_area	0.0414584328926868	0.00995365001916671	4.16514874572188	0.000031374362683936	Cognitive Ability	P < .05
lh_isthmuscingulate_area	-0.0119186001322326	0.00575089862327804	-2.07247613164131	0.0382295148364488	Cognitive Ability	0.102400486169059	lh_isthmuscingulate_area	-0.00303645310904827	0.00996216931110588	-0.304798384189598	0.760526007396513	Cognitive Ability	P > .05		lh_isthmuscingulate_area	0.0110712811536943	0.00575095464403347	1.92512058240288	0.0542236451898273	Cognitive Ability	0.0713469015655623	lh_isthmuscingulate_area	0.0227932366736344	0.00995962705805613	2.2885632705692	0.0221253422244562	Cognitive Ability	P > .05
lh_lateraloccipital_area	0.00558567890960154	0.00575121741254436	0.971216789234614	0.331448105186378	Cognitive Ability	0.476259956688927	lh_lateraloccipital_area	-0.00554089856457044	0.00996206230832771	-0.55619995068075	0.578086523829177	Cognitive Ability	P > .05		lh_lateraloccipital_area	0.0250991132527987	0.00574949528519367	4.36544635794988	0.0000127284208023651	Cognitive Ability	0.0000389645534766279	lh_lateraloccipital_area	0.019013687744298	0.0099604143028488	1.90892538866178	0.0563000965753653	Cognitive Ability	P > .05
lh_lateralorbitofrontal_area	0.0238997442435707	0.0057496643315426	4.15671991710141	0.0000323737762730255	Cognitive Ability	0.000303504152559614	lh_lateralorbitofrontal_area	0.0270622763007417	0.00995856657125766	2.71748711093106	0.00658921370171321	Cognitive Ability	P < .05		lh_lateralorbitofrontal_area	0.0418180171801256	0.00574627614335718	7.27741169008526	0.000000000000348563519695173	Cognitive Ability	0.00000000000580939199491955	lh_lateralorbitofrontal_area	0.0502699934452522	0.00994961965594848	5.05245378050183	0.000000443820033216353	Cognitive Ability	P < .05
lh_lingual_area	-0.00721449949801327	0.00575115745623708	-1.25444304957939	0.20969071179268	Cognitive Ability	0.327641737176063	lh_lingual_area	0.0070695861993893	0.00996196628312795	0.709657711988314	0.477932843221214	Cognitive Ability	P > .05		lh_lingual_area	0.0144371633444024	0.00575070772453071	2.51050201748525	0.0120611404862692	Cognitive Ability	0.018274455282226	lh_lingual_area	0.0325995123370165	0.00995692026655135	3.274055778726	0.0010637321998125	Cognitive Ability	P < .05
lh_medialorbitofrontal_area	0.00383075926284346	0.00575126493353013	0.66607247398915	0.505369859862623	Cognitive Ability	0.647910076746952	lh_medialorbitofrontal_area	-0.00851872245730206	0.00996185375853514	-0.855134261532737	0.392497156514519	Cognitive Ability	P > .05		lh_medialorbitofrontal_area	0.0239724372330414	0.00574965432148077	4.16937017299981	0.0000306292794514948	Cognitive Ability	0.0000883536907254658	lh_medialorbitofrontal_area	0.0200372866831147	0.00996021515735398	2.01173231366599	0.0442747337162447	Cognitive Ability	P < .05
lh_middletemporal_area	0.0128811807291632	0.00575082997100007	2.23988203339685	0.0251058199893476	Cognitive Ability	0.0768545509877987	lh_middletemporal_area	0.00242846866416011	0.009962185861334	0.2437686565943	0.807414959384497	Cognitive Ability	P > .05		lh_middletemporal_area	0.0321380174682516	0.0057483362407474	5.59083813511804	0.0000000227924290481236	Cognitive Ability	0.000000131494782969944	lh_middletemporal_area	0.0293634809568103	0.00995791953031261	2.94875660196146	0.00319787825921353	Cognitive Ability	P < .05
lh_parahippocampal_area	-0.0157798680260545	0.00575059103858922	-2.74404281580171	0.00607234095331682	Cognitive Ability	0.0275617607167646	lh_parahippocampal_area	-0.0269302355174145	0.00995860209558508	-2.70421844943011	0.0068580234676782	Cognitive Ability	P < .05		lh_parahippocampal_area	0.00679500046725717	0.00575117435678659	1.18149790733415	0.237414278092448	Cognitive Ability	0.269788952377781	lh_parahippocampal_area	0.00270207365415619	0.00996217886912105	0.271233200051405	0.786217236017366	Cognitive Ability	P > .05
lh_paracentral_area	-0.0218649762474862	0.00574993218436745	-3.80264941331505	0.000143438080664164	Cognitive Ability	0.00113240589998024	lh_paracentral_area	-0.0423601676386813	0.0099532732052713	-4.25590323555543	0.0000210091396010572	Cognitive Ability	P < .05		lh_paracentral_area	0.00127750168332023	0.00575130243998699	0.222123892222771	0.824218939507119	Cognitive Ability	0.832845209828416	lh_paracentral_area	-0.0142381837843324	0.00996120538666441	-1.42936353901444	0.152930774247165	Cognitive Ability	P > .05
lh_parsopercularis_area	0.000224653488794811	0.00575130698795396	0.0390612932443608	0.968841778840417	Cognitive Ability	0.977796657275326	lh_parsopercularis_area	-0.0171517483610565	0.00996074977492249	-1.72193346370755	0.0851122626570355	Cognitive Ability	P > .05		lh_parsopercularis_area	0.0216903154299748	0.0057499540658121	3.77225890532594	0.000162084579538618	Cognitive Ability	0.000412079439504962	lh_parsopercularis_area	0.00976321699438176	0.00996174042474447	0.980071411028781	0.327074400817462	Cognitive Ability	P > .05
lh_parsorbitalis_area	0.0101185228869639	0.00575101270318126	1.7594332353616	0.0785140645238269	Cognitive Ability	0.165874784205268	lh_parsorbitalis_area	0.0204345932788447	0.00996013504600861	2.05163817402592	0.0402306305429978	Cognitive Ability	P > .05		lh_parsorbitalis_area	0.0299899213295149	0.00574872020175039	5.21679961400512	0.000000183239973889787	Cognitive Ability	0.000000858937377608378	lh_parsorbitalis_area	0.046715021782651	0.00995133906268482	4.69434530251525	0.0000027099027378852	Cognitive Ability	P < .05
lh_parstriangularis_area	0.00999254368032645	0.00575101998923711	1.73752546487879	0.0823046466716516	Cognitive Ability	0.171468013899274	lh_parstriangularis_area	0.0246206773363198	0.00995919534292172	2.4721552784702	0.0134465084986088	Cognitive Ability	P > .05		lh_parstriangularis_area	0.0292812704328815	0.00574884103971187	5.0934214793229	0.000000353769717308488	Cognitive Ability	0.00000150974622743787	lh_parstriangularis_area	0.0477794814726492	0.00995083747480585	4.80155379822254	0.00000159705529134467	Cognitive Ability	P < .05
lh_pericalcarine_area	0.00368075124379698	0.0057512681738015	0.639989500152983	0.522184275537521	Cognitive Ability	0.658215473366623	lh_pericalcarine_area	-0.00626226417429965	0.00996201989646516	-0.628613899528719	0.529616107353303	Cognitive Ability	P > .05		lh_pericalcarine_area	0.0225859108861111	0.00574984000786837	3.92809380003677	0.0000858119272091938	Cognitive Ability	0.000221927397954811	lh_pericalcarine_area	0.017752635909513	0.00996064528719614	1.78227769362825	0.0747340616369748	Cognitive Ability	P > .05
lh_postcentral_area	-0.0116713493792912	0.00575091539707626	-2.02947680037597	0.0424184912171278	Cognitive Ability	0.111480948691942	lh_postcentral_area	-0.0113526020245788	0.00996157324359073	-1.13963946727823	0.254463626157362	Cognitive Ability	P > .05		lh_postcentral_area	0.0106687640444381	0.00575097980961789	1.85512110937961	0.0635886616536592	Cognitive Ability	0.0829417325917294	lh_postcentral_area	0.0147069162866005	0.00996113779836047	1.47642935820255	0.139859916546772	Cognitive Ability	P > .05
lh_posteriorcingulate_area	-0.0136843669700583	0.00575076860752456	-2.37957182839057	0.0173389305981365	Cognitive Ability	0.0579326821803145	lh_posteriorcingulate_area	-0.000512054707835594	0.00996221393121388	-0.0513996900057738	0.959008050658869	Cognitive Ability	P > .05		lh_posteriorcingulate_area	0.00933499717534853	0.00575105653692791	1.62317951760827	0.104561461266149	Cognitive Ability	0.128559173687888	lh_posteriorcingulate_area	0.023654825437709	0.00995942766467288	2.37511895604354	0.0175619004358887	Cognitive Ability	P > .05
lh_precentral_area	0.00270529506528425	0.00575128608722766	0.470380889466118	0.638086308503725	Cognitive Ability	0.747757392777803	lh_precentral_area	-0.0130087322587574	0.00996137226312377	-1.3059176903683	0.191610362829452	Cognitive Ability	P > .05		lh_precentral_area	0.0227203876725968	0.00574982248303361	3.95149376170123	0.0000778412573997693	Cognitive Ability	0.000204845414209919	lh_precentral_area	0.0142624922615994	0.00996120193536257	1.43180434993162	0.152230839682354	Cognitive Ability	P > .05
lh_precuneus_area	-0.0135018798540833	0.00575078287536213	-2.34783335533826	0.0188893774511736	Cognitive Ability	0.0602852471845965	lh_precuneus_area	0.00213081987133531	0.00996219262104706	0.213890651625581	0.830636658307742	Cognitive Ability	P > .05		lh_precuneus_area	0.00916256606459163	0.00575106570937655	1.5931944664887	0.111127026456089	Cognitive Ability	0.134427854583978	lh_precuneus_area	0.027993114154287	0.00995831120443907	2.8110302620196	0.00494784792934671	Cognitive Ability	P > .05
lh_rostralanteriorcingulate_area	-0.00805026101820057	0.00575112076844133	-1.39977255605125	0.161591699653203	Cognitive Ability	0.278606378712419	lh_rostralanteriorcingulate_area	-0.0250657673394298	0.00995908515201442	-2.51687448764908	0.0118554952702368	Cognitive Ability	P > .05		lh_rostralanteriorcingulate_area	0.0141358004292786	0.00575073248882713	2.45808694053193	0.013973503560004	Cognitive Ability	0.0207527280594119	lh_rostralanteriorcingulate_area	0.00447772855436306	0.00996211536528811	0.449475677622165	0.65309821786952	Cognitive Ability	P > .05
lh_rostralmiddlefrontal_area	0.00892967783992681	0.00575107782635408	1.55269640049156	0.120506150322583	Cognitive Ability	0.223159537634412	lh_rostralmiddlefrontal_area	0.0193473593356354	0.0099603505329808	1.94243759509992	0.0521119731243546	Cognitive Ability	P > .05		lh_rostralmiddlefrontal_area	0.0272060821566884	0.0057491782639746	4.73216882613759	0.00000223137380823121	Cognitive Ability	0.00000796919217225431	lh_rostralmiddlefrontal_area	0.0415281567713181	0.00995362117290335	4.17216569225779	0.0000304249657108329	Cognitive Ability	P < .05
lh_superiorfrontal_area	0.0148462139261783	0.0057506732751588	2.58164795943278	0.00983764537350947	Cognitive Ability	0.0407006294128843	lh_superiorfrontal_area	0.0096904256195109	0.00996174747861244	0.972763628099984	0.330694144887701	Cognitive Ability	P > .05		lh_superiorfrontal_area	0.0324227371187065	0.00574828335373927	5.64042082191642	0.0000000171148695125282	Cognitive Ability	0.000000106967934453301	lh_superiorfrontal_area	0.0342826002775712	0.00995635923686436	3.44328679409604	0.000577026664221595	Cognitive Ability	P < .05
lh_superiorparietal_area	-0.0188823143001795	0.00575028175100022	-3.2837198450137	0.00102563043094799	Cognitive Ability	0.00615378258568794	lh_superiorparietal_area	-0.0135456736876885	0.00996130123542765	-1.35982974187278	0.173914234180385	Cognitive Ability	P > .05		lh_superiorparietal_area	0.00466601524431754	0.00575124452488335	0.811305313855037	0.417196746343011	Cognitive Ability	0.456784758769721	lh_superiorparietal_area	0.0150516206887885	0.00996108669700531	1.51104203252378	0.130809101178754	Cognitive Ability	P > .05
lh_superiortemporal_area	0.0343368365880667	0.00574791568483191	5.97378919086752	0.00000000234394063490406	Cognitive Ability	0.0000000878977738089022	lh_superiortemporal_area	0.0418783115606782	0.00995347557211804	4.20740587117016	0.0000260557052885284	Cognitive Ability	P < .05		lh_superiortemporal_area	0.0520571680943096	0.00574350897255982	9.06365226258335	0.000000000000000000133561145096722	Cognitive Ability	0.0000000000000000200341717645083	lh_superiortemporal_area	0.0638825510575422	0.00994186665328225	6.42560932322017	0.000000000137278649076476	Cognitive Ability	P < .05
lh_supramarginal_area	-0.00112267984238102	0.00575130350858213	-0.195204415956443	0.845234233929516	Cognitive Ability	0.892853064010052	lh_supramarginal_area	0.00847702382765508	0.00996185728877024	0.850948129643558	0.394818388693855	Cognitive Ability	P > .05		lh_supramarginal_area	0.0197669691135929	0.00575018341036586	3.43762410742569	0.00058763160929654	Cognitive Ability	0.00129624619697766	lh_supramarginal_area	0.0335970810475359	0.00995659115551	3.3743557933423	0.000742677489913677	Cognitive Ability	P < .05
lh_frontalpole_area	-0.00690056476822973	0.00575117019917624	-1.19985403478724	0.230205436853912	Cognitive Ability	0.352355260490682	lh_frontalpole_area	0.00120018147580765	0.00996220806229331	0.120473440054952	0.904110520213194	Cognitive Ability	P > .05		lh_frontalpole_area	0.0158686392991255	0.00575058295849124	2.75948358864974	0.00579276304109257	Cognitive Ability	0.00987402791095325	lh_frontalpole_area	0.0282046621118087	0.00995825196302577	2.83229046789843	0.00463075320699528	Cognitive Ability	P < .05
lh_temporalpole_area	-0.00422145662705054	0.00575125588670939	-0.734006051931358	0.462950741976859	Cognitive Ability	0.609145713127446	lh_temporalpole_area	-0.00685560153410442	0.00996198112607591	-0.688176523057205	0.491357468582281	Cognitive Ability	P > .05		lh_temporalpole_area	0.0163617929603888	0.0057505372453179	2.84526336625515	0.00444045370865908	Cognitive Ability	0.00802491634095014	lh_temporalpole_area	0.0187014495523095	0.00996047297133464	1.87756641739108	0.0604693663741367	Cognitive Ability	P > .05
lh_transversetemporal_area	0.00408105440035083	0.00575125923886187	0.709593191830881	0.477961915291729	Cognitive Ability	0.623428585163124	lh_transversetemporal_area	0.0102415139701646	0.00996169276211331	1.02808972478207	0.303932302256897	Cognitive Ability	P > .05		lh_transversetemporal_area	0.02775819544568	0.00574909096495377	4.82827556824076	0.00000138392910345802	Cognitive Ability	0.00000518973413796756	lh_transversetemporal_area	0.0390458335628626	0.00995461825791008	3.92238381736399	0.0000882589657018784	Cognitive Ability	P < .05
lh_insula_area	0.0278462754081091	0.00574907687559233	4.84360811495325	0.00000128132533323748	Cognitive Ability	0.0000192198799985621	lh_insula_area	0.0148394020700353	0.00996111829785029	1.48973254069654	0.136325874380984	Cognitive Ability	P > .05		lh_insula_area	0.0455295454347914	0.0057453429847648	7.92460007270659	0.00000000000000236702257324685	Cognitive Ability	0.0000000000000591755643311713	lh_insula_area	0.0434789384175208	0.00995279440689715	4.36851567911325	0.0000126345188890608	Cognitive Ability	P < .05
rh_bankssts_area	0.00792928348145942	0.0057511263277343	1.3787357518511	0.167986443268292	Cognitive Ability	0.286340528298225	rh_bankssts_area	0.000958693827346229	0.00996221065915405	0.0962330410535242	0.923337403445934	Cognitive Ability	P > .05		rh_bankssts_area	0.0308361957225098	0.00574857210728055	5.36414872198538	0.0000000819287092013436	Cognitive Ability	0.000000438903799292912	rh_bankssts_area	0.0285712761067588	0.00995814824019621	2.86913544743494	0.00412451191170649	Cognitive Ability	P < .05
rh_caudalanteriorcingulate_area	-0.00965921606059036	0.00575103882704155	-1.67956022400205	0.0930532450166386	Cognitive Ability	0.186106490033277	rh_caudalanteriorcingulate_area	-0.00524096053024658	0.00996207841691421	-0.52609107366071	0.598836509070782	Cognitive Ability	P > .05		rh_caudalanteriorcingulate_area	0.0115799419189775	0.00575092150923515	2.01358024107646	0.0440624665396956	Cognitive Ability	0.0584899998314544	rh_caudalanteriorcingulate_area	0.0166057956322253	0.00996084158993485	1.66710769188469	0.0955240708440745	Cognitive Ability	P > .05
rh_caudalmiddlefrontal_area	-0.00753263122915904	0.00575114396465451	-1.30976224477308	0.190286231778218	Cognitive Ability	0.306913277061642	rh_caudalmiddlefrontal_area	-0.0285386348943356	0.00995815752944985	-2.86585493450336	0.00416745804152076	Cognitive Ability	P > .05		rh_caudalmiddlefrontal_area	0.0138253624627764	0.00575075745253413	2.40409416966179	0.0162185743978044	Cognitive Ability	0.0238508447026535	rh_caudalmiddlefrontal_area	-0.00000835688106806421	0.00996221523691264	-0.000838857710793053	0.999330705068725	Cognitive Ability	P > .05
rh_cuneus_area	-0.0167962814794613	0.00575049581064862	-2.92084057314821	0.00349346406056385	Cognitive Ability	0.0187149860387349	rh_cuneus_area	-0.00842218364593641	0.00996186190520446	-0.845442722061459	0.397883775277403	Cognitive Ability	P > .05		rh_cuneus_area	0.00450831070414392	0.00575124868551719	0.783883805180735	0.43311443456988	Cognitive Ability	0.470776559315086	rh_cuneus_area	0.0141704761167497	0.00996121496871242	1.42256503461258	0.15489324266902	Cognitive Ability	P > .05
rh_entorhinal_area	0.00333066681783872	0.00575127523239049	0.579117966582578	0.562513892597565	Cognitive Ability	0.680460353948667	rh_entorhinal_area	0.0122531095649542	0.00996146735219524	1.23005066741035	0.218706849761163	Cognitive Ability	P > .05		rh_entorhinal_area	0.0243114162114843	0.00574960724132857	4.22836120643722	0.0000236090935277533	Cognitive Ability	0.0000708272805832598	rh_entorhinal_area	0.0378101179578682	0.00995509167392275	3.79806828468606	0.000146684875324806	Cognitive Ability	P < .05
rh_fusiform_area	0.0111804802802022	0.00575094765612824	1.94411094461767	0.0518913378788667	Cognitive Ability	0.125543559384355	rh_fusiform_area	0.0123944177246155	0.00996145000219424	1.24423831087697	0.213440809941376	Cognitive Ability	P > .05		rh_fusiform_area	0.030437189518088	0.00574864244560344	5.2946743176498	0.000000120060444776249	Cognitive Ability	0.000000621002300566806	rh_fusiform_area	0.0373984912688664	0.00995524598755692	3.75666169531229	0.000173165684376384	Cognitive Ability	P < .05
rh_inferiorparietal_area	0.00711298320846687	0.00575116163890455	1.23679069639603	0.216174404357488	Cognitive Ability	0.334290316016735	rh_inferiorparietal_area	0.0137176834883882	0.00996127787403079	1.37710077581014	0.168511684832457	Cognitive Ability	P > .05		rh_inferiorparietal_area	0.0273823151470204	0.00574915058908164	4.76284534954135	0.00000191766470698844	Cognitive Ability	0.00000701584648898208	rh_inferiorparietal_area	0.0366105271224225	0.00995553666719478	3.67740367458648	0.000236845757434218	Cognitive Ability	P < .05
rh_inferiortemporal_area	0.000414525288121741	0.0057513066389588	0.0720749760261062	0.942542717438647	Cognitive Ability	0.974113514170208	rh_inferiortemporal_area	0.0173755912624789	0.00996071127169833	1.74441270191705	0.0811176425394697	Cognitive Ability	P > .05		rh_inferiortemporal_area	0.0210224592024616	0.00575003611540219	3.65605689782544	0.000256558515117825	Cognitive Ability	0.000630881594552028	rh_inferiortemporal_area	0.0407791181454647	0.00995392852520465	4.09678631328391	0.0000422204376545334	Cognitive Ability	P < .05
rh_isthmuscingulate_area	-0.0202405187580575	0.00575012891867514	-3.52001129788947	0.000432162869227938	Cognitive Ability	0.00270101793267461	rh_isthmuscingulate_area	-0.042121621515692	0.00995337367823053	-4.23189391631282	0.0000233784447552997	Cognitive Ability	P < .05		rh_isthmuscingulate_area	0.00387037863782496	0.00575126405612068	0.672961387280762	0.500977000173197	Cognitive Ability	0.532954255503401	rh_isthmuscingulate_area	-0.0087394208271687	0.00996183478556632	-0.877290279882099	0.380349906746261	Cognitive Ability	P > .05
rh_lateraloccipital_area	0.0122310168227455	0.00575087692562766	2.1268090033783	0.0334440306549869	Cognitive Ability	0.0939847215510633	rh_lateraloccipital_area	-0.00714552483124773	0.00996196090600558	-0.717280954891124	0.473217383425174	Cognitive Ability	P > .05		rh_lateraloccipital_area	0.0301338117531693	0.00574869531256265	5.24185230122002	0.000000160039266737867	Cognitive Ability	0.000000774383548731616	rh_lateraloccipital_area	0.01692035638152	0.00996078905173382	1.69869638777008	0.0894072765850024	Cognitive Ability	P > .05
rh_lateralorbitofrontal_area	0.00868181309919685	0.00575109037983833	1.50959427270223	0.131157434335273	Cognitive Ability	0.239922135979158	rh_lateralorbitofrontal_area	0.0349364453409545	0.00995613366409921	3.50903739540297	0.000451694402841831	Cognitive Ability	P > .05		rh_lateralorbitofrontal_area	0.0287097023992073	0.0057489363956075	4.99391546950198	0.000000594963848053232	Cognitive Ability	0.00000228832249251243	rh_lateralorbitofrontal_area	0.0598511222522625	0.00994435612067159	6.01860206191213	0.00000000182060188407418	Cognitive Ability	P < .05
rh_lingual_area	-0.0145140562468375	0.00575070132224296	-2.523875860271	0.0116119696606549	Cognitive Ability	0.0446614217717494	rh_lingual_area	-0.0168752955233843	0.00996079663835194	-1.69417127325033	0.0902636464753271	Cognitive Ability	P > .05		rh_lingual_area	0.00733101517904762	0.00575115258250645	1.2747036483342	0.202423951975849	Cognitive Ability	0.232412987024302	rh_lingual_area	0.00950464399347838	0.00996176524251494	0.954112425066428	0.34004962565224	Cognitive Ability	P > .05
rh_medialorbitofrontal_area	0.00991936592364509	0.00575102417958513	1.72479989892177	0.0845737607399621	Cognitive Ability	0.172214928252798	rh_medialorbitofrontal_area	0.0108485954288523	0.00996162898337933	1.08903829353139	0.276163045058981	Cognitive Ability	P > .05		rh_medialorbitofrontal_area	0.0295641504993986	0.00574879315028348	5.14267077046262	0.000000272547730187689	Cognitive Ability	0.00000120241645671039	rh_medialorbitofrontal_area	0.0348472804580324	0.00995616467671846	3.50007071895058	0.0004671453900781	Cognitive Ability	P < .05
rh_middletemporal_area	0.0136793758363193	0.00575076900030687	2.37870375867808	0.0173798046540944	Cognitive Ability	0.0579326821803145	rh_middletemporal_area	0.0107236368785091	0.00996164241140791	1.0764928548558	0.281732668224446	Cognitive Ability	P > .05		rh_middletemporal_area	0.0324469901142811	0.00574827882713439	5.64464443880438	0.000000016700422991989	Cognitive Ability	0.000000106967934453301	rh_middletemporal_area	0.0350418063627006	0.00995609691599069	3.51963291020393	0.000434051807863463	Cognitive Ability	P < .05
rh_parahippocampal_area	-0.00926321351940934	0.00575106037622819	-1.61069662173928	0.107256302146195	Cognitive Ability	0.203651206606698	rh_parahippocampal_area	-0.0123661927154664	0.00996145348360004	-1.24140445325829	0.214485273039078	Cognitive Ability	P > .05		rh_parahippocampal_area	0.0128226722363059	0.00575083429603455	2.22970643496851	0.0257742531735315	Cognitive Ability	0.035469155743392	rh_parahippocampal_area	0.0191172778133868	0.0099603946239498	1.91932935743522	0.0549708761797269	Cognitive Ability	P > .05
rh_paracentral_area	-0.00806562959192467	0.00575112005618136	-1.40244500430062	0.160792670496196	Cognitive Ability	0.278606378712419	rh_paracentral_area	-0.0249622771513824	0.00995911094933144	-2.50647645943317	0.0122097429849005	Cognitive Ability	P > .05		rh_paracentral_area	0.0132495007234971	0.00575080229204606	2.30393952889364	0.0212327861085207	Cognitive Ability	0.0306242107334434	rh_paracentral_area	0.00712183591533735	0.00996196258955475	0.714902897026003	0.47468560977573	Cognitive Ability	P > .05
rh_parsopercularis_area	-0.00510110982842757	0.00575123230429316	-0.886959447737785	0.375107789350942	Cognitive Ability	0.506902418041814	rh_parsopercularis_area	-0.0267929679885627	0.00995863884178057	-2.69042470705487	0.00714787934415297	Cognitive Ability	P > .05		rh_parsopercularis_area	0.0168282337434615	0.00575049272066898	2.92639858198166	0.0034316647457456	Cognitive Ability	0.0063549347143437	rh_parsopercularis_area	0.00436186982713114	0.0099621204667125	0.43784552111229	0.661507655170131	Cognitive Ability	P > .05
rh_parsorbitalis_area	0.00766573122984907	0.00575113814732102	1.33290681487453	0.182572430571045	Cognitive Ability	0.297672441148444	rh_parsorbitalis_area	0.0335391496872318	0.00995661053942201	3.36853084234213	0.000758531600591238	Cognitive Ability	P > .05		rh_parsorbitalis_area	0.0270515382529439	0.0057492023857384	4.70526804205895	0.00000254653508933861	Cognitive Ability	0.00000888326193955329	rh_parsorbitalis_area	0.0582294427163897	0.00994531161424818	5.85496412530374	0.00000000492021747217222	Cognitive Ability	P < .05
rh_parstriangularis_area	0.01137164930659	0.00575093525762483	1.97735651631846	0.04801041425512	Cognitive Ability	0.118058395709312	rh_parstriangularis_area	0.0154993963229003	0.00996101854749482	1.55600516643937	0.119738270492118	Cognitive Ability	P > .05		rh_parstriangularis_area	0.0327940836653604	0.00574821367398618	5.70509127274993	0.0000000117365515961368	Cognitive Ability	0.0000000800219427009329	rh_parstriangularis_area	0.0397336940253583	0.00995434812540413	3.99159176721531	0.0000660966448286265	Cognitive Ability	P < .05
rh_pericalcarine_area	-0.0035925533326788	0.00575127001851749	-0.62465391489389	0.532202939975985	Cognitive Ability	0.658516334961597	rh_pericalcarine_area	-0.00846348279026141	0.00996185843143763	-0.849588743758127	0.395573957629705	Cognitive Ability	P > .05		rh_pericalcarine_area	0.0152202635688699	0.00575064093088181	2.6467073412869	0.00813217725842599	Cognitive Ability	0.0129768786038713	rh_pericalcarine_area	0.0162206980141044	0.00996090456661572	1.62843624347819	0.103463681025976	Cognitive Ability	P > .05
rh_postcentral_area	-0.0120355203321125	0.00575089056879825	-2.09280983321293	0.0363744484598596	Cognitive Ability	0.0992030412541626	rh_postcentral_area	-0.0088445420047161	0.0099618255778976	-0.887843491692885	0.374646137033145	Cognitive Ability	P > .05		rh_postcentral_area	0.0103593302043177	0.00575099852196642	1.80130983597882	0.0716640186443788	Cognitive Ability	0.0918769469799729	rh_postcentral_area	0.0181313605589556	0.00996057758227688	1.82031216655721	0.0687411314404789	Cognitive Ability	P > .05
rh_posteriorcingulate_area	-0.0116327667630999	0.00575091798284903	-2.02276693873784	0.0431059668275508	Cognitive Ability	0.111480948691942	rh_posteriorcingulate_area	-0.00973416687819274	0.00996174324618421	-0.977154965514832	0.328515898677727	Cognitive Ability	P > .05		rh_posteriorcingulate_area	0.00950028309231357	0.00575104758402727	1.65192218522053	0.0985608000376139	Cognitive Ability	0.123201000047017	rh_posteriorcingulate_area	0.0152451843767127	0.00996105748263816	1.53047850625143	0.125929722331485	Cognitive Ability	P > .05
rh_precentral_area	-0.00455948487555584	0.00575124735109404	-0.792781912725159	0.427911117525769	Cognitive Ability	0.568023607335091	rh_precentral_area	-0.00491545923064211	0.00996209488430907	-0.493416222965741	0.621729275662609	Cognitive Ability	P > .05		rh_precentral_area	0.016595497943008	0.00575051509321203	2.88591503091567	0.00390553612357398	Cognitive Ability	0.00714427339678167	rh_precentral_area	0.0196518802906056	0.00996029136566937	1.9730226324845	0.0485202727407171	Cognitive Ability	P < .05
rh_precuneus_area	-0.00742524228112735	0.00575114858397565	-1.2910885839076	0.196682834290966	Cognitive Ability	0.310551843617315	rh_precuneus_area	0.00290318029676005	0.00996217325412647	0.291420378134611	0.770735829873583	Cognitive Ability	P > .05		rh_precuneus_area	0.0148337465534147	0.00575067433935733	2.57947949719449	0.00989961082506407	Cognitive Ability	0.0154681419141626	rh_precuneus_area	0.0306135296056722	0.00995754590773614	3.07440506820944	0.00211486995648927	Cognitive Ability	P < .05
rh_rostralanteriorcingulate_area	-0.010454535520925	0.00575099282328951	-1.81786620887228	0.0690944769414077	Cognitive Ability	0.150205384655234	rh_rostralanteriorcingulate_area	-0.0222809871108356	0.00995974209732526	-2.23710482591907	0.025301270410543	Cognitive Ability	P > .05		rh_rostralanteriorcingulate_area	0.010586306169313	0.00575098484991079	1.84078143928292	0.0656633872275929	Cognitive Ability	0.0849095524494736	rh_rostralanteriorcingulate_area	0.00181208455415509	0.0099621988810309	0.18189604281094	0.855667969066628	Cognitive Ability	P > .05
rh_rostralmiddlefrontal_area	0.0110984732695098	0.00575095291036068	1.92984944277934	0.0536348397081047	Cognitive Ability	0.127701999305011	rh_rostralmiddlefrontal_area	0.0190988710751693	0.00996039812847333	1.9174806899106	0.0552051332455631	Cognitive Ability	P > .05		rh_rostralmiddlefrontal_area	0.0292252961231633	0.00574885046112024	5.08367652295279	0.000000372404069434676	Cognitive Ability	0.00000150974622743787	rh_rostralmiddlefrontal_area	0.0387688082858905	0.00995472571513281	3.8945129574947	0.0000990317579626892	Cognitive Ability	P < .05
rh_superiorfrontal_area	0.0159056452907179	0.00575057957675909	2.76592038739894	0.00567968335785847	Cognitive Ability	0.0266235157399616	rh_superiorfrontal_area	0.0138083185390354	0.00996126544588382	1.38620124260831	0.165716135547213	Cognitive Ability	P > .05		rh_superiorfrontal_area	0.0312426927525206	0.00574849950551306	5.43493005827998	0.0000000552412332339571	Cognitive Ability	0.00000030689574018865	rh_superiorfrontal_area	0.036984387708494	0.00995539952293016	3.71500788324047	0.00020429567340903	Cognitive Ability	P < .05
rh_superiorparietal_area	-0.0241641695601717	0.00574962777339515	-4.20273633573027	0.0000264464371725881	Cognitive Ability	0.000264464371725881	rh_superiorparietal_area	-0.00469176670072143	0.00996210558915507	-0.470961350362415	0.637678530916021	Cognitive Ability	P > .05		rh_superiorparietal_area	0.00125480024270574	0.00575130260529954	0.21817670340446	0.82729290842956	Cognitive Ability	0.832845209828416	rh_superiorparietal_area	0.0226800218098347	0.00995965270866827	2.27719002592283	0.0227957442967854	Cognitive Ability	P > .05
rh_superiortemporal_area	0.0324247180640908	0.00574828298414059	5.64076579972664	0.0000000170806469946584	Cognitive Ability	0.000000512419409839753	rh_superiortemporal_area	0.031191750932815	0.00995736781217296	3.13252975296171	0.00173803411318387	Cognitive Ability	P < .05		rh_superiortemporal_area	0.0486517414583037	0.005744496451657	8.46927870314379	0.0000000000000000257935488937684	Cognitive Ability	0.00000000000000193451616703263	rh_superiortemporal_area	0.0546705045423427	0.00994731624258726	5.49600547615878	0.0000000397954896212633	Cognitive Ability	P < .05
rh_supramarginal_area	-0.00660046014579341	0.00575118185078487	-1.14767022101599	0.251113810659178	Cognitive Ability	0.372941302959176	rh_supramarginal_area	-0.0097786257811058	0.00996173892478123	-0.98161835548411	0.326311469767696	Cognitive Ability	P > .05		rh_supramarginal_area	0.0159104183477607	0.0057505791400074	2.76675061074635	0.00566524415504417	Cognitive Ability	0.00976766233628306	rh_supramarginal_area	0.0178306535041313	0.00996063145684133	1.79011276357229	0.0734658005300653	Cognitive Ability	P > .05
rh_frontalpole_area	-0.00337156893642622	0.00575127444406693	-0.586229881605522	0.557725420308384	Cognitive Ability	0.68015295159559	rh_frontalpole_area	-0.0281416287840075	0.00995826966142218	-2.82595568716387	0.00472325508544553	Cognitive Ability	P > .05		rh_frontalpole_area	0.0177249770509733	0.00575040360419671	3.0823883454089	0.00205531464955341	Cognitive Ability	0.00400385970692222	rh_frontalpole_area	-0.00238389469526108	0.00996218692981523	-0.239294314798136	0.810882240570308	Cognitive Ability	P > .05
rh_temporalpole_area	-0.0213724751944008	0.00574999343426131	-3.71695645199401	0.000202000705624552	Cognitive Ability	0.00137727753834922	rh_temporalpole_area	-0.0241232504134337	0.0099593161534461	-2.42217939884222	0.0154452571266118	Cognitive Ability	P < .05		rh_temporalpole_area	-0.000662365427794332	0.00575130587145611	-0.115167831897391	0.908312860276016	Cognitive Ability	0.908312860276016	rh_temporalpole_area	0.00360131755567146	0.00996215063463487	0.361500010163563	0.717733277181229	Cognitive Ability	P > .05
rh_transversetemporal_area	0.00672399251072144	0.00575117711735074	1.16915065794719	0.242352155016762	Cognitive Ability	0.363528232525143	rh_transversetemporal_area	0.0278657794130184	0.00995834664777718	2.79823352195099	0.00514805266552376	Cognitive Ability	P > .05		rh_transversetemporal_area	0.0291774686105704	0.00574885849699225	5.07534993700675	0.000000389073625118494	Cognitive Ability	0.00000153581694125721	rh_transversetemporal_area	0.0533911755213274	0.00994800587050331	5.36702292060731	0.0000000818237903979864	Cognitive Ability	P < .05
rh_insula_area	0.0278701557096342	0.00574907304797731	4.84776510527027	0.00000125479343333809	Cognitive Ability	0.0000192198799985621	rh_insula_area	0.0213850645425854	0.00995993701171564	2.14710841217476	0.0318084413853218	Cognitive Ability	P < .05		rh_insula_area	0.0461426530099541	0.00574518118882874	8.03154008435391	0.000000000000000997269435295791	Cognitive Ability	0.0000000000000373976038235922	rh_insula_area	0.0484755949073473	0.00995050333119399	4.87167264749114	0.00000112342286179454	Cognitive Ability	P < .05
Left-Thalamus-Proper	0.010621239270426	0.0057509827193765	1.84685640501759	0.064777720317738	Cognitive Ability	0.143888135287596	Left-Thalamus-Proper	0.0152621743612207	0.00996105490053227	1.53218454406924	0.125508296061906	Cognitive Ability	P > .05		Left-Thalamus-Proper	0.035448545729118	0.00574769245264764	6.16743954572393	0.000000000702829987012201	Cognitive Ability	0.00000000585691655843501	Left-Thalamus-Proper	0.0470797047818506	0.0099511684945175	4.73107301999646	0.0000022637242931658	Cognitive Ability	P < .05
Right-Thalamus-Proper	0.0106033793393596	0.00575098380951253	1.84375051131615	0.0652292879970434	Cognitive Ability	0.143888135287596	Right-Thalamus-Proper	0.0122817498210537	0.00996146385178395	1.23292620480214	0.217632061673238	Cognitive Ability	P > .05		Right-Thalamus-Proper	0.0333208769808233	0.0057481134633067	5.79683703071075	0.00000000682482415751873	Cognitive Ability	0.0000000487487439822767	Right-Thalamus-Proper	0.043186885162801	0.00995292060242896	4.33911681685288	0.0000144450961448526	Cognitive Ability	P < .05
Left-Caudate	-0.000443173935697881	0.00575130656829846	-0.0770562185192287	0.938579331874313	Cognitive Ability	0.974113514170208	Left-Caudate	-0.00524558389795637	0.0099620781754111	-0.526555183124721	0.598514111844351	Cognitive Ability	P > .05		Left-Caudate	0.0185567675798433	0.00575031680609869	3.22708612509181	0.0012519098341188	Cognitive Ability	0.00253765506915972	Left-Caudate	0.0271091093559986	0.00995855392949229	2.72219335738243	0.00649617083005938	Cognitive Ability	P < .05
Right-Caudate	0.00395937517755659	0.00575126205228954	0.68843588442999	0.491183615315409	Cognitive Ability	0.63515122670096	Right-Caudate	-0.0165450260335735	0.00996085162606439	-1.6610051685019	0.0967435207472444	Cognitive Ability	P > .05		Right-Caudate	0.0215893098840049	0.00574996663962483	3.75468437246682	0.00017388506415945	Cognitive Ability	0.000434712660398626	Right-Caudate	0.0172753336508063	0.00996072857875847	1.73434438196082	0.0828875802273339	Cognitive Ability	P > .05
Left-Putamen	-0.0167004414059956	0.00575050504373596	-2.90416950841343	0.00368495273626754	Cognitive Ability	0.0187310843001778	Left-Putamen	-0.0152384505531881	0.00996105850523597	-1.52980233427784	0.126097055403937	Cognitive Ability	P > .05		Left-Putamen	0.00745629692264461	0.00575114725498183	1.29648861210878	0.1948170968409	Cognitive Ability	0.226531507954535	Left-Putamen	0.0182870152070683	0.00996054934124212	1.83594444247669	0.0663953229288953	Cognitive Ability	P > .05
Right-Putamen	-0.0125406580875447	0.00575085486671558	-2.18065981113985	0.0292162698844358	Cognitive Ability	0.0842777015897186	Right-Putamen	-0.00754306274871185	0.00996193181918568	-0.757188754713686	0.448954491948008	Cognitive Ability	P > .05		Right-Putamen	0.0131064054894454	0.00575081313824089	2.27905257472068	0.0226708789980246	Cognitive Ability	0.0317816060719971	Right-Putamen	0.0190803103088205	0.00996040165890318	1.91561655465625	0.0554421924466187	Cognitive Ability	P > .05
Left-Pallidum	-0.0204186260702023	0.00575010808977586	-3.55099865105287	0.000384355403889066	Cognitive Ability	0.00250666567753739	Left-Pallidum	-0.0333367033049332	0.00995667801524791	-3.34817529038104	0.000816436192628736	Cognitive Ability	P < .05		Left-Pallidum	0.00212600780890856	0.00575129413537816	0.369657290840119	0.711640447214589	Cognitive Ability	0.72616372164754	Left-Pallidum	-0.00270879178887204	0.00996217868805253	-0.271907568985954	0.785698662192814	Cognitive Ability	P > .05
Right-Pallidum	0.000327205941007955	0.00575130682520767	0.0568924508728744	0.954631243886804	Cognitive Ability	0.974113514170208	Right-Pallidum	-0.00726258383769481	0.00996195250465699	-0.72903216857335	0.465998929818471	Cognitive Ability	P > .05		Right-Pallidum	0.0203965500485635	0.00575011068138501	3.5471578163867	0.000390000446190107	Cognitive Ability	0.000900001029669478	Right-Pallidum	0.0208950218347039	0.00996004023859538	2.09788528300672	0.0359401230115078	Cognitive Ability	P < .05
Left-Hippocampus	0.0166707340954101	0.00575050789496346	2.8990020359786	0.00374621686003555	Cognitive Ability	0.0187310843001778	Left-Hippocampus	0.0266465746482941	0.00995867782386571	2.67571409775265	0.00746907848162002	Cognitive Ability	P < .05		Left-Hippocampus	0.0388462984613234	0.00574696603314558	6.75944458994149	0.0000000000141036803738074	Cognitive Ability	0.00000000021155520560711	Left-Hippocampus	0.0543793615057511	0.00994747462392497	5.46664993494547	0.0000000469561335288034	Cognitive Ability	P < .05
Right-Hippocampus	0.0142438877171994	0.00575072366691898	2.47688613506806	0.0132588445662063	Cognitive Ability	0.0485079679251451	Right-Hippocampus	0.0135282569544349	0.00996130358443152	1.3580809820492	0.174468397379085	Cognitive Ability	P > .05		Right-Hippocampus	0.0365169413141381	0.00574747120721401	6.35356663784648	0.000000000213371414555553	Cognitive Ability	0.00000000200035701145831	Right-Hippocampus	0.0453243880735941	0.00995197728645212	4.55430983904026	0.00000531747944714667	Cognitive Ability	P < .05
Left-Amygdala	-0.00117862044629393	0.00575130313838138	-0.204931024836509	0.837627394922922	Cognitive Ability	0.8918949823629	Left-Amygdala	0.00318931079571204	0.0099621645707826	0.320142351900687	0.748867059754044	Cognitive Ability	P > .05		Left-Amygdala	0.0238523200010096	0.00574967084562041	4.14846704123561	0.0000335623095937994	Cognitive Ability	0.0000944195343462773	Left-Amygdala	0.0355225790776661	0.00995592782448401	3.56798278411657	0.000361411071357814	Cognitive Ability	P < .05
Right-Amygdala	-0.00654428231199565	0.00575118397433744	-1.137901750526	0.255170527947862	Cognitive Ability	0.375250776393915	Right-Amygdala	0.00604806694061576	0.00996203303109223	0.607111713215495	0.543790457374628	Cognitive Ability	P > .05		Right-Amygdala	0.020760998196048	0.00575006753804205	3.61056597312896	0.000306023536227742	Cognitive Ability	0.00072862746720891	Right-Amygdala	0.0356152099328985	0.00995589498042233	3.57729867610433	0.000348791761621865	Cognitive Ability	P < .05
Left-Accumbens-area	-0.0127219799093712	0.00575084169325161	-2.21219442091406	0.0269606810206655	Cognitive Ability	0.0792961206490162	Left-Accumbens-area	-0.00548422702491296	0.00996206542062505	-0.550511042976955	0.581981108885807	Cognitive Ability	P > .05		Left-Accumbens-area	0.0137546497869379	0.00575076306132942	2.39179560003611	0.0167722489198807	Cognitive Ability	0.0244256052231272	Left-Accumbens-area	0.0265760517889337	0.0099586965266373	2.66862753753452	0.00762838240137781	Cognitive Ability	P < .05
Right-Accumbens-area	0.0146028139383877	0.00575069388977095	2.53931337996663	0.0111119946041521	Cognitive Ability	0.0438631365953373	Right-Accumbens-area	0.0149456603548212	0.00996110253134621	1.50040222031539	0.133541577049211	Cognitive Ability	P > .05		Right-Accumbens-area	0.0360309249511066	0.00574757266795337	6.26889419806791	0.000000000368527491787065	Cognitive Ability	0.00000000325171316282705	Right-Accumbens-area	0.0403339530929516	0.00995410853465642	4.05199048739765	0.0000511649541461319	Cognitive Ability	P < .05

## Sheet: TableS2
Table S2. Reference values for the global index and intraindividual standard deviation
		1q21.1 distal deletion matched control group	1q21.1 distal duplication matched control group	15q11.2 BP1-BP2 deletion matched control group	15q11.2 BP1-BP2 duplication matched control group
Global Index
	Cortical Surface Area	-.00 (.59)	.00 (.58)	-.01 (.46)	-.01 (.49)
	Cortical Thickness	.01 (.58)	.00 (.56)	.01 (.53)	-0.00 (.55)
	Subcortical volume	.01 (.65)	-.01 (.62)	-.00 (.58)	.00 (.56)
Intraindividual standard deviation (mean uncorrected)
	Cortical Surface Area	.80 (.14)	.82 (.12)	.87 (.15)	.85 (.15)
	Cortical Thickness	.81 (.11)	.82 (.12)	.84 (.14)	.83 (.13)
	Subcortical volume	.75 (.24)	.77 (.24)	.81 (.25)	.82 (.26)
Intraindividual standard deviation (mean corrected)
	Cortical Surface Area	-.01 (.65)	-0.01 (.11)	-.00 (.14)	-.00 (.14)
	Cortical Thickness	-.01 (.11)	-0.01 (.12)	-.00 (.14)	-.00 (.13)
	Subcortical volume	.00 (.23)	-0.01 (.24)	-.00 (.24)	-.00 (.26)
Note. Mean values for the non-carrier groups. Standard deviation is presented in parenthesis.

## Sheet: Table S3
Group differences in Z-scores for 1q21.1 distal deletion carriers
CNV	Estimate	S.E.	T-value	P-value	Region of Interest	Cases	Controls	PFDR	Pcorrected_dic
1q21.1del	0.595494971412975	0.202840077525894	2.93578556405824	0.00381125915351346	lh_bankssts_thickness	28	136	0.0103943431459458	Sig
1q21.1del	0.195100367488962	0.207600843111215	0.939786007441421	0.348726485113048	lh_caudalanteriorcingulate_thickness	28	136	0.428762071860305	NonSig
1q21.1del	0.513707314258929	0.204215795728745	2.51551214452223	0.0128599343194357	lh_caudalmiddlefrontal_thickness	28	136	0.0257198686388714	Sig
1q21.1del	-0.541946931198995	0.203764744326884	-2.65966977255688	0.00860755751314268	lh_cuneus_thickness	28	136	0.018184980661569	Sig
1q21.1del	0.0729068476958354	0.208087151951083	0.350366887202023	0.726518514153582	lh_entorhinal_thickness	28	136	0.767449134669277	NonSig
1q21.1del	0.0194537313291297	0.208160365760742	0.0934555012815919	0.925657180666856	lh_fusiform_thickness	28	136	0.931869644966634	NonSig
1q21.1del	0.254860091973654	0.207200688733907	1.23001566032897	0.220474465117483	lh_inferiorparietal_thickness	28	136	0.290982689978083	NonSig
1q21.1del	0.42439834338586	0.205478123994442	2.06541862041401	0.0404763300298871	lh_inferiortemporal_thickness	28	136	0.0705982500521287	NonSig
1q21.1del	0.335241718349079	0.206492922388973	1.62350222211287	0.106426354525806	lh_isthmuscingulate_thickness	28	136	0.161252052311827	NonSig
1q21.1del	-0.104529540439981	0.208003910788981	-0.50253641887544	0.615972687056599	lh_lateraloccipital_thickness	28	136	0.694706038033758	NonSig
1q21.1del	0.465275286361809	0.204931137050182	2.2703982081936	0.0245011791579591	lh_lateralorbitofrontal_thickness	28	136	0.0448192301669984	Sig
1q21.1del	0.0755116834153549	0.208081417601366	0.362894891268076	0.717156448573271	lh_lingual_thickness	28	136	0.762932392099224	NonSig
1q21.1del	0.501179277054983	0.204407866828209	2.45185904452587	0.0152736835574853	lh_medialorbitofrontal_thickness	28	136	0.0297539290080882	Sig
1q21.1del	0.586606675243259	0.202999887364703	2.88968965874045	0.00438464501993921	lh_middletemporal_thickness	28	136	0.0115385395261558	Sig
1q21.1del	-0.332417639744924	0.206521103097398	-1.60960616014215	0.109430777689136	lh_parahippocampal_thickness	28	136	0.164146166533703	NonSig
1q21.1del	-0.311221635715032	0.206724888403723	-1.50548701764072	0.134146210640658	lh_paracentral_thickness	28	136	0.195358559185424	NonSig
1q21.1del	0.135821620288615	0.207892280847906	0.653326904369198	0.514471736462014	lh_parsopercularis_thickness	28	136	0.612466352930969	NonSig
1q21.1del	0.063350243170158	0.20810646506476	0.304412662770684	0.761204210380518	lh_parsorbitalis_thickness	28	136	0.798465954944599	NonSig
1q21.1del	0.683284553191164	0.201124618984111	3.39731931696111	0.000856319071379036	lh_parstriangularis_thickness	28	136	0.00279234479797512	Sig
1q21.1del	-0.554232805174739	0.203560649815885	-2.72269127493956	0.00718476074353392	lh_pericalcarine_thickness	28	136	0.0163290016898498	Sig
1q21.1del	0.287560945362312	0.20693630388009	1.38961090910824	0.166553864214556	lh_postcentral_thickness	28	136	0.235689430492296	NonSig
1q21.1del	-0.0224734167200681	0.208158488537487	-0.107963008753404	0.914158633815596	lh_posteriorcingulate_thickness	28	136	0.926512128867158	NonSig
1q21.1del	0.117791730043489	0.207960156017698	0.566414895521933	0.571895624436078	lh_precentral_thickness	28	136	0.659879566657013	NonSig
1q21.1del	0.350083453551815	0.206340835721059	1.69662709918009	0.0916877659833624	lh_precuneus_thickness	28	136	0.143262134349004	NonSig
1q21.1del	0.548505250516154	0.203656391408216	2.69328768286339	0.00781972983724446	lh_rostralanteriorcingulate_thickness	28	136	0.0167565639369524	Sig
1q21.1del	0.485088639723421	0.204647347906017	2.37036367530252	0.0189468749399564	lh_rostralmiddlefrontal_thickness	28	136	0.0359750789999171	Sig
1q21.1del	0.375394864014405	0.206065983068963	1.82172165645007	0.0703417244565692	lh_superiorfrontal_thickness	28	136	0.115947897455883	NonSig
1q21.1del	0.152051357913509	0.207822906087738	0.731639070860249	0.465445927623706	lh_superiorparietal_thickness	28	136	0.567616984906958	NonSig
1q21.1del	0.758811213191594	0.199446201260105	3.80459095433962	0.000200976955050908	lh_superiortemporal_thickness	28	136	0.000753663581440906	Sig
1q21.1del	0.693627713101399	0.200905950891883	3.45249959009265	0.000708662546591222	lh_supramarginal_thickness	28	136	0.00241589504519735	Sig
1q21.1del	0.373952166467837	0.206082174674182	1.81457793260897	0.0714387555567019	lh_frontalpole_thickness	28	136	0.116476231885927	NonSig
1q21.1del	0.456587810359727	0.205051718176927	2.22669585224234	0.0273465006003568	lh_temporalpole_thickness	28	136	0.0488330367863514	Sig
1q21.1del	0.283461831526055	0.206971211889468	1.36957129901446	0.172716240313789	lh_transversetemporal_thickness	28	136	0.242125570533349	NonSig
1q21.1del	0.101615071823242	0.208012825464801	0.488503877567095	0.625853589475118	lh_insula_thickness	28	136	0.700582376278117	NonSig
1q21.1del	0.415918836357411	0.20558512557216	2.02309790263218	0.0447073288038034	rh_bankssts_thickness	28	136	0.0762475375221966	NonSig
1q21.1del	0.364914563025824	0.206182158238372	1.76986489104425	0.0786308393722578	rh_caudalanteriorcingulate_thickness	28	136	0.125474743679135	NonSig
1q21.1del	0.21275438670226	0.207493768374851	1.02535313888514	0.306725206502823	rh_caudalmiddlefrontal_thickness	28	136	0.383406508128529	NonSig
1q21.1del	-0.375513006396026	0.206064654321457	-1.82230673005295	0.0702524985805844	rh_cuneus_thickness	28	136	0.115947897455883	NonSig
1q21.1del	0.0818071880965859	0.208066726701562	0.393177656963504	0.694705198829111	rh_entorhinal_thickness	28	136	0.749681869240048	NonSig
1q21.1del	0.027755037434934	0.208154555011804	0.133338602334982	0.894091089954277	rh_fusiform_thickness	28	136	0.91233784689212	NonSig
1q21.1del	0.253430186378956	0.207211514823535	1.22305069095596	0.223086728983197	rh_inferiorparietal_thickness	28	136	0.290982689978083	NonSig
1q21.1del	0.259925059366385	0.207161846234354	1.25469561162504	0.211396419559335	rh_inferiortemporal_thickness	28	136	0.285670837242345	NonSig
1q21.1del	0.509060666158138	0.20428760924826	2.49188224401561	0.0137130850853657	rh_isthmuscingulate_thickness	28	136	0.0270652995105902	Sig
1q21.1del	-0.150495840887341	0.207829895202619	-0.724129898350854	0.470030429234431	rh_lateraloccipital_thickness	28	136	0.568585196654554	NonSig
1q21.1del	0.461953949035518	0.2049775135539	2.25368110397165	0.0255574628404947	rh_lateralorbitofrontal_thickness	28	136	0.0461881858563158	Sig
1q21.1del	-0.218339850101589	0.207457948930351	-1.05245352722007	0.294158815698026	rh_lingual_thickness	28	136	0.370788423148773	NonSig
1q21.1del	0.65447127770843	0.201715257841283	3.2445303578542	0.00142913589856787	rh_medialorbitofrontal_thickness	28	136	0.00412250739971502	Sig
1q21.1del	0.445544118929594	0.205201623541825	2.1712504571816	0.0313672599534777	rh_middletemporal_thickness	28	136	0.055353988153196	NonSig
1q21.1del	-0.0369323362931683	0.208145752377742	-0.177434974633274	0.859388395974473	rh_parahippocampal_thickness	28	136	0.882933283535417	NonSig
1q21.1del	-0.312687525528674	0.206711233166249	-1.51267795532521	0.132309871170422	rh_paracentral_thickness	28	136	0.194573339956503	NonSig
1q21.1del	0.258734395032659	0.207171046645102	1.24889263834192	0.213506010984584	rh_parsopercularis_thickness	28	136	0.285945550425783	NonSig
1q21.1del	0.275146801639572	0.207040465728362	1.32895180983878	0.185732588721622	rh_parsorbitalis_thickness	28	136	0.25600463719047	NonSig
1q21.1del	0.415871613101665	0.205585715274068	2.02286239852445	0.0447318886796887	rh_parstriangularis_thickness	28	136	0.0762475375221966	NonSig
1q21.1del	-0.677483490229004	0.201245720814262	-3.36644917212566	0.000951021407260173	rh_pericalcarine_thickness	28	136	0.00303517470402183	Sig
1q21.1del	0.239948140037569	0.207310569092171	1.15743322247544	0.248799099203902	rh_postcentral_thickness	28	136	0.318973204107567	NonSig
1q21.1del	0.270626712638969	0.207077238014468	1.30688778367838	0.193102923624567	rh_posteriorcingulate_thickness	28	136	0.263322168578955	NonSig
1q21.1del	0.14203000073816	0.207866669370257	0.683274529622509	0.495409432768109	rh_precentral_thickness	28	136	0.594491319321731	NonSig
1q21.1del	0.120506665766922	0.207950553932559	0.579496728852207	0.56305904467663	rh_precuneus_thickness	28	136	0.65471981939143	NonSig
1q21.1del	0.298356733057509	0.206841939460918	1.44243828807205	0.151109365466318	rh_rostralanteriorcingulate_thickness	28	136	0.21587052209474	NonSig
1q21.1del	0.354969075576968	0.206289305099962	1.72073426397437	0.0872083475683402	rh_rostralmiddlefrontal_thickness	28	136	0.137697390897379	NonSig
1q21.1del	0.32343459795964	0.206609132434073	1.56544192480381	0.1194306282939	rh_superiorfrontal_thickness	28	136	0.177372220238465	NonSig
1q21.1del	0.133045657728558	0.207903361277718	0.639939907228511	0.523115673015585	rh_superiorparietal_thickness	28	136	0.617853157105021	NonSig
1q21.1del	0.663742537866172	0.201528171400492	3.29354716640152	0.00121490384575071	rh_superiortemporal_thickness	28	136	0.00371909340535933	Sig
1q21.1del	0.0776614252460588	0.208076533376811	0.373234905376954	0.709461552256107	rh_supramarginal_thickness	28	136	0.760137377417258	NonSig
1q21.1del	0.574909476496259	0.203206351926155	2.82919048074433	0.00525688761288456	rh_frontalpole_thickness	28	136	0.0135953989988394	Sig
1q21.1del	0.348660851777196	0.20635570383175	1.6896109257124	0.0930259652509403	rh_temporalpole_thickness	28	136	0.143854585439598	NonSig
1q21.1del	0.226854400117683	0.207401546840258	1.09379319283674	0.275669409525608	rh_transversetemporal_thickness	28	136	0.350427215498654	NonSig
1q21.1del	0.126865169956049	0.20792720728637	0.61014223011865	0.542622531975307	rh_insula_thickness	28	136	0.635885779658563	NonSig
1q21.1del	-0.588079256858645	0.203079965790287	-2.89580143747873	0.00430768028402184	lh_bankssts_area	28	135	0.0115384293322014	Sig
1q21.1del	-0.569106445487988	0.203415435440059	-2.79775447844855	0.00577404955997276	lh_caudalanteriorcingulate_area	28	135	0.0141984825245232	Sig
1q21.1del	-1.24988876441751	0.183538246598845	-6.80996352302175	1.83979767362631e-10	lh_caudalmiddlefrontal_area	28	135	7.74682473853281e-09	Sig
1q21.1del	-0.494517156498687	0.204623075200754	-2.4167223369775	0.0167787796438862	lh_cuneus_area	28	135	0.0322668839305504	Sig
1q21.1del	-0.533521654754781	0.204013593043994	-2.61512797649581	0.0097668406749967	lh_entorhinal_area	28	135	0.020068850702048	Sig
1q21.1del	-0.990892596780385	0.193108699595279	-5.13126854904579	8.19474748692306e-07	lh_fusiform_area	28	135	7.68257576899037e-06	Sig
1q21.1del	-0.56038760773293	0.203565729687466	-2.7528582959091	0.00658649020220204	lh_inferiorparietal_area	28	135	0.0159350569408114	Sig
1q21.1del	-0.908652728559545	0.195604882901423	-4.64534788233006	7.01754882895627e-06	lh_inferiortemporal_area	28	135	3.89863823830904e-05	Sig
1q21.1del	-0.377673073092203	0.206163978267909	-1.83190621497136	0.0688132940113067	lh_isthmuscingulate_area	28	135	0.115947897455883	NonSig
1q21.1del	-1.02363395658584	0.192045022681887	-5.33017696731169	3.26765466035468e-07	lh_lateraloccipital_area	28	135	3.39691381708267e-06	Sig
1q21.1del	-1.22539850513966	0.184561134467684	-6.63952629395122	4.58700649226379e-10	lh_lateralorbitofrontal_area	28	135	1.14675162306595e-08	Sig
1q21.1del	-0.372338421166043	0.206224240037676	-1.8055026950179	0.0728643094645237	lh_lingual_area	28	135	0.11752307978149	NonSig
1q21.1del	-1.03959534111224	0.191511733783391	-5.42836368599782	2.05849319377287e-07	lh_medialorbitofrontal_area	28	135	2.37518445435331e-06	Sig
1q21.1del	-0.6898207056875	0.20108188251684	-3.43054628817557	0.000765371450494223	lh_middletemporal_area	28	135	0.00255123816831408	Sig
1q21.1del	-0.552666274039381	0.203696801160004	-2.71318091836534	0.0073894130561712	lh_parahippocampal_area	28	135	0.0164930701252837	Sig
1q21.1del	-0.965833553915615	0.193895659842787	-4.98120254315505	1.61502689989223e-06	lh_paracentral_area	28	135	1.10115470447198e-05	Sig
1q21.1del	-0.921434005110143	0.195233156675478	-4.71965941032124	5.10070116673408e-06	lh_parsopercularis_area	28	135	3.06042070004045e-05	Sig
1q21.1del	-0.87774487438862	0.196479547419139	-4.46736001745858	1.48542031567729e-05	lh_parsorbitalis_area	28	135	7.68320852936532e-05	Sig
1q21.1del	-0.570931934858032	0.203383659901042	-2.80716717919141	0.00561573861758482	lh_parstriangularis_area	28	135	0.0141984825245232	Sig
1q21.1del	-0.275138923740372	0.207169820495067	-1.32808399931458	0.186030036358408	lh_pericalcarine_area	28	135	0.25600463719047	NonSig
1q21.1del	-0.477380095477899	0.204875701297968	-2.33009621176894	0.0210421478555689	lh_postcentral_area	28	135	0.0394540272291917	Sig
1q21.1del	-0.642497153716973	0.202053306003529	-3.17983984734084	0.00176774681984204	lh_posteriorcingulate_area	28	135	0.00500305703728879	Sig
1q21.1del	-0.970174165372555	0.193761016510013	-5.00706583216351	1.43817591244984e-06	lh_precentral_area	28	135	1.02726850889275e-05	Sig
1q21.1del	-0.655019662204388	0.201803414701886	-3.2458304195299	0.00142468101987361	lh_precuneus_area	28	135	0.00412250739971502	Sig
1q21.1del	-0.975306950622224	0.193600899556812	-5.03771910592814	1.25282956394182e-06	lh_rostralanteriorcingulate_area	28	135	9.39622172956368e-06	Sig
1q21.1del	-1.24166783673176	0.183884504478235	-6.75243322027022	2.50772379004217e-10	lh_rostralmiddlefrontal_area	28	135	7.74682473853281e-09	Sig
1q21.1del	-1.44161097461374	0.174588639566728	-8.25718659697074	5.12995834739197e-14	lh_superiorfrontal_area	28	135	7.69493752108795e-12	Sig
1q21.1del	-0.662039461523059	0.201661083942892	-3.28293118622005	0.00126011317915068	lh_superiorparietal_area	28	135	0.00378033953745204	Sig
1q21.1del	-1.17305299021819	0.18666176552034	-6.28437745109812	2.95668895711996e-09	lh_superiortemporal_area	28	135	6.33576205097134e-08	Sig
1q21.1del	-0.784562885124571	0.198912811590663	-3.94425516813418	0.000119219863686809	lh_supramarginal_area	28	135	0.000470604725079508	Sig
1q21.1del	-0.556663697855161	0.203629181504706	-2.73371278979628	0.00696347959368438	lh_frontalpole_area	28	135	0.0160695682931178	Sig
1q21.1del	-0.298720348253923	0.206966862640828	-1.44332452278762	0.150871970955169	lh_temporalpole_area	28	135	0.21587052209474	NonSig
1q21.1del	-1.09618563753571	0.189541639565124	-5.78334998077865	3.70705603980659e-08	lh_transversetemporal_area	28	135	6.17842673301098e-07	Sig
1q21.1del	-0.944018771762524	0.19456182405751	-4.85202467819938	2.8650476330387e-06	lh_insula_area	28	135	1.8685093258948e-05	Sig
1q21.1del	-0.843802910881556	0.197400984430297	-4.27456283116717	3.26975896096893e-05	rh_bankssts_area	28	135	0.000153269951295419	Sig
1q21.1del	-0.825145444407679	0.197890258835948	-4.16971229034435	4.97004663565563e-05	rh_caudalanteriorcingulate_area	28	135	0.000213001998670956	Sig
1q21.1del	-1.2784147361554	0.182313804414513	-7.01216641417219	6.12939479948837e-11	rh_caudalmiddlefrontal_area	28	135	4.59704609961628e-09	Sig
1q21.1del	-0.849404750264351	0.197251705011841	-4.30619725296346	2.87754826700987e-05	rh_cuneus_area	28	135	0.00013923620646822	Sig
1q21.1del	-0.515975536707312	0.20429371638464	-2.52565544275402	0.0125145433540162	rh_entorhinal_area	28	135	0.0253673176094923	Sig
1q21.1del	-0.983079361334461	0.193356576198505	-5.08428200717211	1.01486979668014e-06	rh_fusiform_area	28	135	8.01212997379057e-06	Sig
1q21.1del	-0.918584917425175	0.195316529772681	-4.70305774167843	5.47916896811359e-06	rh_inferiorparietal_area	28	135	3.16105902006553e-05	Sig
1q21.1del	-0.922005332819229	0.195216402489746	-4.72299110658829	5.02785362875237e-06	rh_inferiortemporal_area	28	135	3.06042070004045e-05	Sig
1q21.1del	-0.557157234081662	0.203620797578157	-2.73624914894955	0.00691243718005711	rh_isthmuscingulate_area	28	135	0.0160695682931178	Sig
1q21.1del	-0.726779205739928	0.200271652031852	-3.62896694747561	0.000381748406664851	rh_lateraloccipital_area	28	135	0.00139664051218848	Sig
1q21.1del	-1.04071571118334	0.191473934690608	-5.43528659848649	1.99210318683536e-07	rh_lateralorbitofrontal_area	28	135	2.37518445435331e-06	Sig
1q21.1del	-0.558700684845918	0.203594528085247	-2.74418320620083	0.00675495274733661	rh_lingual_area	28	135	0.0160695682931178	Sig
1q21.1del	-0.986472876766117	0.193249196267106	-5.10466742331301	9.25091993593266e-07	rh_medialorbitofrontal_area	28	135	8.01212997379057e-06	Sig
1q21.1del	-0.822845404842377	0.197949735219741	-4.15684013888146	5.22953052583918e-05	rh_middletemporal_area	28	135	0.000217897105243299	Sig
1q21.1del	-0.640663738972239	0.202089462067571	-3.17019864577613	0.00182385347815996	rh_parahippocampal_area	28	135	0.00506625966155543	Sig
1q21.1del	-0.826934095487942	0.197843879215576	-4.17973049642286	4.77666560077164e-05	rh_paracentral_area	28	135	0.000210735247092866	Sig
1q21.1del	-1.04152108331784	0.19144673324207	-5.44026563253452	1.94565081428447e-07	rh_parsopercularis_area	28	135	2.37518445435331e-06	Sig
1q21.1del	-0.706144793413904	0.200729628986599	-3.51789019378424	0.000565506178565117	rh_parsorbitalis_area	28	135	0.00201966492344685	Sig
1q21.1del	-1.0397855074358	0.191505321338271	-5.42953845966062	2.04707716541139e-07	rh_parstriangularis_area	28	135	2.37518445435331e-06	Sig
1q21.1del	-0.469566573390498	0.204987827526335	-2.2907046679646	0.0232776868344925	rh_pericalcarine_area	28	135	0.0431068274712825	Sig
1q21.1del	-0.675123479240739	0.201391472761866	-3.35229426540335	0.000998943101071262	rh_postcentral_area	28	135	0.00312169719084769	Sig
1q21.1del	-0.857089631944485	0.197045122816164	-4.34971249069748	2.41110399401986e-05	rh_posteriorcingulate_area	28	135	0.000120555199700993	Sig
1q21.1del	-1.02227932160016	0.19208983525836	-5.32188140109132	3.39691381708267e-07	rh_precentral_area	28	135	3.39691381708267e-06	Sig
1q21.1del	-0.699558387457807	0.200872821361706	-3.48259352716578	0.000639507969602552	rh_precuneus_area	28	135	0.00223084175442751	Sig
1q21.1del	-0.830112857458493	0.197761179291488	-4.19755212035299	4.45031786995358e-05	rh_rostralanteriorcingulate_area	28	135	0.000202287175906981	Sig
1q21.1del	-1.13199631194167	0.18822971685479	-6.01390859454434	1.17563450345898e-08	rh_rostralmiddlefrontal_area	28	135	2.20431469398559e-07	Sig
1q21.1del	-1.24088596048299	0.183917283574591	-6.7469785131952	2.58227491284427e-10	rh_superiorfrontal_area	28	135	7.74682473853281e-09	Sig
1q21.1del	-0.342236364663267	0.206547913867662	-1.65693450132129	0.0994801793907756	rh_superiorparietal_area	28	135	0.152265580700167	NonSig
1q21.1del	-0.98321393961067	0.193352325960846	-5.08508979514304	1.01115650439676e-06	rh_superiortemporal_area	28	135	8.01212997379057e-06	Sig
1q21.1del	-0.819551252952851	0.198034598104901	-4.13842460254711	5.62339031126748e-05	rh_supramarginal_area	28	135	0.000227975282889222	Sig
1q21.1del	-0.569521521503372	0.203408219757613	-2.79989433161566	0.00573770706752719	rh_frontalpole_area	28	135	0.0141984825245232	Sig
1q21.1del	-0.551871021343553	0.203710192720219	-2.70909871506286	0.0074768584567953	rh_temporalpole_area	28	135	0.0164930701252837	Sig
1q21.1del	-0.903797766324509	0.195744539492167	-4.61723105364415	7.91071057964685e-06	rh_transversetemporal_area	28	135	4.23788066766796e-05	Sig
1q21.1del	-0.76961792134278	0.199275123354534	-3.8620872911143	0.000162563739718081	rh_insula_area	28	135	0.00062524515276185	Sig
1q21.1del	-0.539756846159791	0.2004320947654	-2.69296614791938	0.0078086079882238	Left-Thalamus-Proper	29	139	0.0167565639369524	Sig
1q21.1del	-0.250312202350039	0.203839698120123	-1.22798554284813	0.221190728702651	Right-Thalamus-Proper	29	139	0.290982689978083	NonSig
1q21.1del	0.203185300796777	0.204155257363443	0.995248926825634	0.321063744132542	Left-Caudate	29	139	0.398012905949433	NonSig
1q21.1del	0.0817811787589575	0.204665041914315	0.399585478760932	0.6899755056689	Right-Caudate	29	139	0.749681869240048	NonSig
1q21.1del	-0.0921445618930803	0.2046385134683	-0.4502796679441	0.653096305196996	Left-Putamen	29	139	0.721619680485075	NonSig
1q21.1del	-0.0827607593774238	0.204662669789391	-0.404376428112607	0.686456463315395	Right-Putamen	29	139	0.749681869240048	NonSig
1q21.1del	-0.0577198778075869	0.204714434577999	-0.281953140854827	0.778330644141406	Left-Pallidum	29	139	0.810761087647298	NonSig
1q21.1del	-0.091811685432455	0.204639414772125	-0.448651035943841	0.654268510306467	Right-Pallidum	29	139	0.721619680485075	NonSig
1q21.1del	0.103971533316677	0.204604370792033	0.508158906450522	0.612016508293568	Left-Hippocampus	29	139	0.694706038033758	NonSig
1q21.1del	0.0408633671634326	0.204738883420658	0.199587721104615	0.842047307922828	Right-Hippocampus	29	139	0.871083421989133	NonSig
1q21.1del	0.111969243831571	0.204578945009097	0.547315579453167	0.584897017083647	Left-Amygdala	29	139	0.669729408874405	NonSig
1q21.1del	-0.0151396138941293	0.204760076037686	-0.0739383095918703	0.941148493381833	Right-Amygdala	29	139	0.941148493381833	NonSig
1q21.1del	-0.236399001210824	0.203939736119987	-1.15916106251966	0.248055240416266	Left-Accumbens-area	29	139	0.318973204107567	NonSig
1q21.1del	-0.525007537149671	0.200667960243146	-2.61629976461378	0.00970882668753578	Right-Accumbens-area	29	139	0.020068850702048	Sig

## Sheet: Table S4
Group differences in RID-scores for 1q21.1 distal deletion carriers
CNV	Estimate	S.E.	T-value	P-value	Region of Interest	Cases	Controls	PFDR	Pcorrected_dic
1q21.1del	0.387305326907023	0.205929877897204	1.88076315521518	0.0617987519176757	lh_bankssts_thickness	28	136	0.227385849183106	NonSig
1q21.1del	-0.0364865474280496	0.208146237692977	-0.175292850990027	0.861068433855045	lh_caudalanteriorcingulate_thickness	28	136	0.925915988388696	NonSig
1q21.1del	0.361609093021383	0.206218104111144	1.75352738587146	0.0814027982348276	lh_caudalmiddlefrontal_thickness	28	136	0.254383744483836	NonSig
1q21.1del	-0.906175921795438	0.195612415691182	-4.63250718822489	7.3823985896452e-06	lh_cuneus_thickness	28	136	0.00036911992948226	Sig
1q21.1del	-0.197000898789209	0.207589763851652	-0.948991391165078	0.344038529917971	lh_entorhinal_thickness	28	136	0.560932385735822	NonSig
1q21.1del	-0.264466937385638	0.207126358854303	-1.27683863535529	0.203486386198724	lh_fusiform_thickness	28	136	0.418122711367241	NonSig
1q21.1del	0.0897114074333422	0.208046615244342	0.431208204603473	0.66689024001627	lh_inferiorparietal_thickness	28	136	0.793916952400321	NonSig
1q21.1del	0.194774536287342	0.207602731719333	0.938207964193198	0.349534216934738	lh_inferiortemporal_thickness	28	136	0.563764866023771	NonSig
1q21.1del	0.0902084101870577	0.208045288664123	0.433599870327724	0.665155867182665	lh_isthmuscingulate_thickness	28	136	0.793916952400321	NonSig
1q21.1del	-0.408181967112125	0.205680824666022	-1.98454069685358	0.0488842713216618	lh_lateraloccipital_thickness	28	136	0.205613062790112	NonSig
1q21.1del	0.279374960276674	0.207005510971605	1.34960155874785	0.17902677554163	lh_lateralorbitofrontal_thickness	28	136	0.394042584341372	NonSig
1q21.1del	-0.153225031833381	0.207817584909484	-0.737305420521171	0.462003175804413	lh_lingual_thickness	28	136	0.64766800346413	NonSig
1q21.1del	0.30146572290038	0.20681411109994	1.45766515300642	0.146868663520587	lh_medialorbitofrontal_thickness	28	136	0.372549203904529	NonSig
1q21.1del	0.501463047723111	0.204403570717306	2.45329886343641	0.0152149136818157	lh_middletemporal_thickness	28	136	0.0815084661525841	NonSig
1q21.1del	-0.562462494609662	0.203421260972754	-2.76501331237445	0.0063526548899464	lh_parahippocampal_thickness	28	136	0.039704093062165	Sig
1q21.1del	-0.640170967149887	0.201998336321404	-3.16918930525891	0.00182786852475362	lh_paracentral_thickness	28	136	0.0171362674195652	Sig
1q21.1del	-0.116293049209876	0.207965362588129	-0.559194318527898	0.576801346460048	lh_parsopercularis_thickness	28	136	0.752349582339194	NonSig
1q21.1del	-0.185206608917231	0.207656775449694	-0.891888109675951	0.373775732790255	lh_parsorbitalis_thickness	28	136	0.590172209668824	NonSig
1q21.1del	0.608827803369722	0.202595605978902	3.00513824289518	0.00307713296076336	lh_parstriangularis_thickness	28	136	0.025642774673028	Sig
1q21.1del	-0.788109231860291	0.198743612706587	-3.96545690765825	0.000109708321651548	lh_pericalcarine_thickness	28	136	0.00244730648314553	Sig
1q21.1del	0.100653878381935	0.20801571017297	0.48387632981297	0.629127085546252	lh_postcentral_thickness	28	136	0.776483887633989	NonSig
1q21.1del	-0.229294694326322	0.207384981157146	-1.10564754037118	0.270518382443155	lh_posteriorcingulate_thickness	28	136	0.488888642969558	NonSig
1q21.1del	-0.164657849661659	0.207763602839982	-0.792525001544552	0.429213683266408	lh_precentral_thickness	28	136	0.631196593038835	NonSig
1q21.1del	0.188362075869815	0.207639254352221	0.907160240280454	0.365669466883063	lh_precuneus_thickness	28	136	0.583515106728292	NonSig
1q21.1del	0.320891643880913	0.20663360751239	1.55294991818634	0.12238652058624	lh_rostralanteriorcingulate_thickness	28	136	0.333781419780654	NonSig
1q21.1del	0.391489095514928	0.205881037676145	1.90153061172515	0.0590077108850953	lh_rostralmiddlefrontal_thickness	28	136	0.227385849183106	NonSig
1q21.1del	0.245919348296536	0.207267371568299	1.18648365362949	0.237168463356729	lh_superiorfrontal_thickness	28	136	0.450319867133029	NonSig
1q21.1del	-0.0753751735876069	0.208081723119297	-0.36223831895314	0.717646050219358	lh_superiorparietal_thickness	28	136	0.82805313486849	NonSig
1q21.1del	0.803067915526488	0.198373632791001	4.04825935900751	7.97709489309471e-05	lh_superiortemporal_thickness	28	136	0.00239312846792841	Sig
1q21.1del	0.708783915121488	0.200579151349076	3.53368687799443	0.000534225360028403	lh_supramarginal_thickness	28	136	0.00728489127311458	Sig
1q21.1del	0.167912047152055	0.207747524945731	0.808250530040816	0.420131675475153	lh_frontalpole_thickness	28	136	0.62502610239427	NonSig
1q21.1del	0.246507033798849	0.207263062187678	1.18934377981753	0.236044702896364	lh_temporalpole_thickness	28	136	0.450319867133029	NonSig
1q21.1del	0.0827141763867426	0.20806451320604	0.397541008373847	0.691491873954525	lh_transversetemporal_thickness	28	136	0.806342938612296	NonSig
1q21.1del	-0.161298259875842	0.207779870080884	-0.776293968289865	0.438707346393567	lh_insula_thickness	28	136	0.638894193777039	NonSig
1q21.1del	0.179166836909734	0.207689482542858	0.862666875164283	0.389595920188646	rh_bankssts_thickness	28	136	0.596320286003029	NonSig
1q21.1del	0.167652858417846	0.207748817088305	0.806997896631025	0.420850908945475	rh_caudalanteriorcingulate_thickness	28	136	0.62502610239427	NonSig
1q21.1del	0.0363212504620347	0.208146416148098	0.174498562762627	0.861691544817846	rh_caudalmiddlefrontal_thickness	28	136	0.925915988388696	NonSig
1q21.1del	-0.725929506442478	0.200200275262657	-3.62601652515253	0.000385135933731833	rh_cuneus_thickness	28	136	0.0057770390059775	Sig
1q21.1del	-0.143120801963406	0.207862050931675	-0.6885374281737	0.492099247282618	rh_entorhinal_thickness	28	136	0.671044428112661	NonSig
1q21.1del	-0.277545951720964	0.207020697776527	-1.34066764677108	0.181905336199452	rh_fusiform_thickness	28	136	0.394042584341372	NonSig
1q21.1del	0.131147145254656	0.207910807228129	0.630785609478954	0.529069597652646	rh_inferiorparietal_thickness	28	136	0.696144207437692	NonSig
1q21.1del	0.0118962492475084	0.208163878676095	0.0571484799532348	0.954497344898648	rh_inferiortemporal_thickness	28	136	0.97397688254964	NonSig
1q21.1del	0.271703335094631	0.207068535217472	1.31214206354083	0.191328392992613	rh_isthmuscingulate_thickness	28	136	0.404214914773125	NonSig
1q21.1del	-0.502053494229825	0.204394623641647	-2.45629501052849	0.01509326211245	rh_lateraloccipital_thickness	28	136	0.0815084661525841	NonSig
1q21.1del	0.285777410299109	0.206951554761608	1.3808903761477	0.169214697361138	rh_lateralorbitofrontal_thickness	28	136	0.38457885763895	NonSig
1q21.1del	-0.509124431706388	0.204286628343502	-2.49220634671354	0.0137010501518433	rh_lingual_thickness	28	136	0.0790445201067883	NonSig
1q21.1del	0.485224077021397	0.204645365918221	2.37104844687907	0.0189130153697606	rh_medialorbitofrontal_thickness	28	136	0.0978259415677274	NonSig
1q21.1del	0.287117256140512	0.206940106806437	1.38744132576036	0.167212868129675	rh_middletemporal_thickness	28	136	0.38457885763895	NonSig
1q21.1del	-0.237679558913166	0.20732670006163	-1.14640110917944	0.253319698865655	rh_parahippocampal_thickness	28	136	0.469110553454917	NonSig
1q21.1del	-0.652328904490671	0.20175809044251	-3.23322302991637	0.00148331072173564	rh_paracentral_thickness	28	136	0.0148331072173564	Sig
1q21.1del	0.0520873027849454	0.20812574689121	0.250268424560524	0.802696876196693	rh_parsopercularis_thickness	28	136	0.891885417996326	NonSig
1q21.1del	0.0294001042527569	0.20815316086222	0.141242650993022	0.887853736205397	rh_parsorbitalis_thickness	28	136	0.925915988388696	NonSig
1q21.1del	0.209414271448887	0.207514742092808	1.0091537080061	0.314405836881186	rh_parstriangularis_thickness	28	136	0.528856180546544	NonSig
1q21.1del	-0.932246690228678	0.19485471149309	-4.78431690506873	3.83588019468495e-06	rh_pericalcarine_thickness	28	136	0.000287691014601371	Sig
1q21.1del	0.0546604262137768	0.208121673532152	0.262636876237364	0.793164174011477	rh_postcentral_thickness	28	136	0.887870344042698	NonSig
1q21.1del	0.0635052732956266	0.208106173392466	0.305158046301022	0.760637502513366	rh_posteriorcingulate_thickness	28	136	0.859111947613528	NonSig
1q21.1del	-0.0424660980120339	0.208139237194615	-0.204027354882285	0.838588204117737	rh_precentral_thickness	28	136	0.924913460423974	NonSig
1q21.1del	-0.151383343252889	0.207825916386989	-0.728414174154298	0.467411713121202	rh_precuneus_thickness	28	136	0.649182934890559	NonSig
1q21.1del	0.0873236743307789	0.208052886188107	0.419718639480092	0.675247100023992	rh_rostralanteriorcingulate_thickness	28	136	0.797535944910227	NonSig
1q21.1del	0.16963524276065	0.20773888328188	0.816579159764102	0.415368131241034	rh_rostralmiddlefrontal_thickness	28	136	0.62502610239427	NonSig
1q21.1del	0.14839004117834	0.207839241931995	0.71396546580406	0.476275932068637	rh_superiorfrontal_thickness	28	136	0.655425594589868	NonSig
1q21.1del	-0.0999466673160188	0.208017815103729	-0.480471671458429	0.631540228608978	rh_superiorparietal_thickness	28	136	0.776483887633989	NonSig
1q21.1del	0.621499048357745	0.202357965980038	3.07128531040411	0.00250044682796959	rh_superiortemporal_thickness	28	136	0.0220627661291435	Sig
1q21.1del	-0.113744785025684	0.207974062174796	-0.546918129290974	0.585187551515155	rh_supramarginal_thickness	28	136	0.756708040752355	NonSig
1q21.1del	0.367555115465151	0.20615320355288	1.78292216240467	0.0764715849122861	rh_frontalpole_thickness	28	136	0.249363863844411	NonSig
1q21.1del	0.101059639345886	0.20801449576282	0.485829792655968	0.627744316756189	rh_temporalpole_thickness	28	136	0.776483887633989	NonSig
1q21.1del	0.0193177634744309	0.208160443924541	0.0928022784263165	0.926175307794847	rh_transversetemporal_thickness	28	136	0.95154997376183	NonSig
1q21.1del	-0.15518739297888	0.207808596292175	-0.746780430395141	0.456278545467769	rh_insula_thickness	28	136	0.645677186982692	NonSig
1q21.1del	0.294707985952871	0.207002587806459	1.42369227880578	0.156470665639902	lh_bankssts_area	28	135	0.372549203904529	NonSig
1q21.1del	0.297043060478487	0.206981856346745	1.43511641900084	0.153193711115222	lh_caudalanteriorcingulate_area	28	135	0.372549203904529	NonSig
1q21.1del	-0.670326926924603	0.201490965794026	-3.32683365868544	0.00108829798251905	lh_caudalmiddlefrontal_area	28	135	0.0116603355269898	Sig
1q21.1del	0.329924133171937	0.206672308693081	1.59636351506525	0.112368629014809	lh_cuneus_area	28	135	0.318024421740025	NonSig
1q21.1del	0.376049013662579	0.206182416746408	1.82386558270435	0.0700266797360137	lh_entorhinal_area	28	135	0.244279115358187	NonSig
1q21.1del	-0.343437461246847	0.206535530697597	-1.66284929322741	0.0982881408086984	lh_fusiform_area	28	135	0.283523483102015	NonSig
1q21.1del	0.409713858962217	0.205783593130726	1.99099380436001	0.0481734556608918	lh_inferiorparietal_area	28	135	0.205613062790112	NonSig
1q21.1del	-0.104239950809985	0.208139470654969	-0.500817795307948	0.617183341102549	lh_inferiortemporal_area	28	135	0.776483887633989	NonSig
1q21.1del	0.58532492900941	0.20312938405313	2.88153745819618	0.00449734518044191	lh_isthmuscingulate_area	28	135	0.0337300888533143	Sig
1q21.1del	-0.38702936594925	0.206056172700842	-1.87827115721085	0.0621521321100491	lh_lateraloccipital_area	28	135	0.227385849183106	NonSig
1q21.1del	-0.745797657252403	0.199836892187603	-3.73203190406036	0.000262995380988008	lh_lateralorbitofrontal_area	28	135	0.00438325634980014	Sig
1q21.1del	0.5696287235957	0.203406355259751	2.80044703061653	0.00572835412217208	lh_lingual_area	28	135	0.0380337168831274	Sig
1q21.1del	-0.407612926566526	0.205809505901253	-1.98053498443409	0.0493471350696269	lh_medialorbitofrontal_area	28	135	0.205613062790112	NonSig
1q21.1del	0.218457328173761	0.207588799849284	1.05235604393092	0.294213103288676	lh_middletemporal_area	28	135	0.525380541586921	NonSig
1q21.1del	0.389452982559048	0.206027807628213	1.89029329119414	0.0605156552166412	lh_parahippocampal_area	28	135	0.227385849183106	NonSig
1q21.1del	-0.109773733791711	0.208121799221223	-0.527449475271101	0.598607588954778	lh_paracentral_area	28	135	0.760941850366243	NonSig
1q21.1del	-0.182330702094745	0.20780529887594	-0.877411226186278	0.381570722430474	lh_parsopercularis_area	28	135	0.593308205730287	NonSig
1q21.1del	-0.0337391012154784	0.208284563449147	-0.161985605926653	0.87152030085227	lh_parsorbitalis_area	28	135	0.925915988388696	NonSig
1q21.1del	0.322679740099598	0.206743338211127	1.56077454727986	0.12054046883713	lh_parstriangularis_area	28	135	0.333781419780654	NonSig
1q21.1del	0.5947963874852	0.202958422801365	2.93063169921913	0.00387491039977942	lh_pericalcarine_area	28	135	0.0305913978929954	Sig
1q21.1del	0.423416420399852	0.205611235715573	2.05930584934364	0.0410754205903289	lh_postcentral_area	28	135	0.186706457228768	NonSig
1q21.1del	0.20829915470718	0.207653643601574	1.00310859513183	0.317313708327926	lh_posteriorcingulate_area	28	135	0.528856180546544	NonSig
1q21.1del	-0.252600853014567	0.207348045008294	-1.21824564588715	0.224912863348133	lh_precentral_area	28	135	0.443906967134473	NonSig
1q21.1del	0.238979617377912	0.207448310230146	1.15199597004567	0.251030466674685	lh_precuneus_area	28	135	0.469110553454917	NonSig
1q21.1del	-0.296693476702058	0.206984970597857	-1.43340589340901	0.153680985246482	lh_rostralanteriorcingulate_area	28	135	0.372549203904529	NonSig
1q21.1del	-0.769351658037283	0.199281509303412	-3.86062741458829	0.000163454845581181	lh_rostralmiddlefrontal_area	28	135	0.00306477835464714	Sig
1q21.1del	-1.23899972645545	0.18399625238483	-6.73383131665134	2.77105750547775e-10	lh_superiorfrontal_area	28	135	4.15658625821662e-08	Sig
1q21.1del	0.205564995815568	0.207670566254004	0.989861006899452	0.32372737366642	lh_superiorparietal_area	28	135	0.533616549999594	NonSig
1q21.1del	-0.578362109349753	0.203253223885302	-2.84552489891195	0.00501065788498787	lh_superiortemporal_area	28	135	0.0357904134641991	Sig
1q21.1del	0.0664171034217932	0.20823575766599	0.318951481562193	0.750176729095701	lh_supramarginal_area	28	135	0.858980987514161	NonSig
1q21.1del	0.370781412984387	0.206241663554462	1.79780072849575	0.0740824507540338	lh_frontalpole_area	28	135	0.247196896667733	NonSig
1q21.1del	0.56845122710695	0.20342681453112	2.79437707569269	0.00583183658874621	lh_temporalpole_area	28	135	0.0380337168831274	Sig
1q21.1del	-0.370684175860508	0.206242749204088	-1.7973197956826	0.0741590690003199	lh_transversetemporal_area	28	135	0.247196896667733	NonSig
1q21.1del	-0.111388046991199	0.208116471641084	-0.535219755134511	0.593236398166553	lh_insula_area	28	135	0.760559484828915	NonSig
1q21.1del	-0.0632437897429903	0.208241893935624	-0.303703488994109	0.761745926883995	rh_bankssts_area	28	135	0.859111947613528	NonSig
1q21.1del	-0.0291487259382664	0.208288867697659	-0.139943753405857	0.888879348853148	rh_caudalanteriorcingulate_area	28	135	0.925915988388696	NonSig
1q21.1del	-0.786608677843798	0.198862621104098	-3.95553811710062	0.000114207635880125	rh_caudalmiddlefrontal_area	28	135	0.00244730648314553	Sig
1q21.1del	-0.210272845311989	0.207641287919064	-1.01267357479477	0.312735567309563	rh_cuneus_area	28	135	0.528856180546544	NonSig
1q21.1del	0.4477538898403	0.205290745796321	2.18107196261315	0.0306287835530785	rh_entorhinal_area	28	135	0.143572422905056	NonSig
1q21.1del	-0.298564636638605	0.206968258187787	-1.44256244533744	0.151086385334335	rh_fusiform_area	28	135	0.372549203904529	NonSig
1q21.1del	-0.132009523704109	0.208041559562932	-0.634534388135927	0.526632756613578	rh_inferiorparietal_area	28	135	0.696144207437692	NonSig
1q21.1del	-0.157130910599611	0.207933102038329	-0.755680115668385	0.450945179792347	rh_inferiortemporal_area	28	135	0.644207399703353	NonSig
1q21.1del	0.348759321780772	0.206480131857965	1.6890696390134	0.0931418039837054	rh_isthmuscingulate_area	28	135	0.273946482305016	NonSig
1q21.1del	0.0955632296610858	0.208165336146506	0.459073693200432	0.646800434578302	rh_lateraloccipital_area	28	135	0.788781017778418	NonSig
1q21.1del	-0.364926581200624	0.206306514953106	-1.76885631209258	0.078811379976107	rh_lateralorbitofrontal_area	28	135	0.25152568077481	NonSig
1q21.1del	0.303416386568411	0.206924428580411	1.46631496653139	0.144512951008555	rh_lingual_area	28	135	0.372549203904529	NonSig
1q21.1del	-0.247049061693512	0.207389588178053	-1.19123174824673	0.235315798918615	rh_medialorbitofrontal_area	28	135	0.450319867133029	NonSig
1q21.1del	0.000546893811781414	0.208301531120666	0.00262549107939397	0.997908413931297	rh_middletemporal_area	28	135	0.997908413931297	NonSig
1q21.1del	0.233392715991172	0.207487814890844	1.12485022850116	0.262326678362092	rh_parahippocampal_area	28	135	0.479865875052608	NonSig
1q21.1del	0.00109825830268549	0.208301517596935	0.00527244503715345	0.995799744279346	rh_paracentral_area	28	135	0.997908413931297	NonSig
1q21.1del	-0.390718082685412	0.206012929485954	-1.89657068447275	0.0596755874929792	rh_parsopercularis_area	28	135	0.227385849183106	NonSig
1q21.1del	0.181528990560561	0.207809658359412	0.873534906864634	0.383672639705585	rh_parsorbitalis_area	28	135	0.593308205730287	NonSig
1q21.1del	-0.357769414286937	0.206384362700216	-1.73351027958749	0.0849194610007034	rh_parstriangularis_area	28	135	0.25661348920175	NonSig
1q21.1del	0.381707398387784	0.206117824166952	1.85188932558596	0.0658730659373316	rh_pericalcarine_area	28	135	0.235260949776184	NonSig
1q21.1del	0.214106765269858	0.20761695168257	1.03125859201136	0.303966253780214	rh_postcentral_area	28	135	0.528856180546544	NonSig
1q21.1del	0.0264661324896767	0.2082910921415	0.127063198995074	0.899048933348922	rh_posteriorcingulate_area	28	135	0.930050620705782	NonSig
1q21.1del	-0.357068112572594	0.206391906178545	-1.73004900814135	0.0855378297339168	rh_precentral_area	28	135	0.25661348920175	NonSig
1q21.1del	0.158884789750765	0.207924823808754	0.764145361964593	0.445899075824198	rh_precuneus_area	28	135	0.643123667054131	NonSig
1q21.1del	-0.0919928049255027	0.208175326393362	-0.441900615789961	0.659154110507086	rh_rostralanteriorcingulate_area	28	135	0.793916952400321	NonSig
1q21.1del	-0.532053744399431	0.20403740216719	-2.6076284972667	0.00997433430880447	rh_rostralmiddlefrontal_area	28	135	0.0598460058528268	NonSig
1q21.1del	-0.831584135493858	0.197722782774286	-4.20580837385425	4.30646902763351e-05	rh_superiorfrontal_area	28	135	0.00161492588536257	Sig
1q21.1del	0.674011008265042	0.201414615888444	3.34638578879673	0.00101904629294796	rh_superiorparietal_area	28	135	0.0116603355269898	Sig
1q21.1del	-0.21134974558589	0.20763449686987	-1.01789321510649	0.310255871009839	rh_superiortemporal_area	28	135	0.528856180546544	NonSig
1q21.1del	0.0334629421640684	0.20828484016148	0.160659518657839	0.872562982857096	rh_supramarginal_area	28	135	0.925915988388696	NonSig
1q21.1del	0.292751610146057	0.207019829525075	1.41412352052293	0.159256484197695	rh_frontalpole_area	28	135	0.373257384838347	NonSig
1q21.1del	0.266329292394684	0.207241315123108	1.28511678396016	0.200597144870226	rh_temporalpole_area	28	135	0.417910718479638	NonSig
1q21.1del	-0.133631289266515	0.208035128487332	-0.642349636997256	0.521559817476887	rh_transversetemporal_area	28	135	0.696144207437692	NonSig
1q21.1del	0.133938879328846	0.208033899864087	0.643831988038253	0.520600482826234	rh_insula_area	28	135	0.696144207437692	NonSig
1q21.1del	-0.667020963314568	0.198110693365484	-3.36691044780716	0.000944671518036771	Left-Thalamus-Proper	29	139	0.0116603355269898	Sig
1q21.1del	-0.252514187083357	0.2038233366266	-1.23888751534844	0.217136058965264	Right-Thalamus-Proper	29	139	0.440140660064724	NonSig
1q21.1del	0.443796405140117	0.201845465900482	2.19869395212933	0.0292829083942149	Left-Caudate	29	139	0.141691492230072	NonSig
1q21.1del	0.274140794428218	0.203654952158282	1.34610423916995	0.180104287422836	Right-Caudate	29	139	0.394042584341372	NonSig
1q21.1del	-0.0808144436571259	0.204667355215231	-0.394857516833303	0.693454927206574	Left-Putamen	29	139	0.806342938612296	NonSig
1q21.1del	-0.00562564211405255	0.204762982152049	-0.0274739215796104	0.978114740523814	Right-Putamen	29	139	0.99133250728765	NonSig
1q21.1del	0.0345280611074503	0.204745909995959	0.168638587740931	0.86628622985591	Left-Pallidum	29	139	0.925915988388696	NonSig
1q21.1del	-0.0308582845631953	0.204749439954658	-0.150712424756956	0.880385553588676	Right-Pallidum	29	139	0.925915988388696	NonSig
1q21.1del	0.271791087599934	0.203673923535087	1.33444224416442	0.183886539359307	Left-Hippocampus	29	139	0.394042584341372	NonSig
1q21.1del	0.309983203886681	0.203345067748435	1.52441958548103	0.129306812490812	Right-Hippocampus	29	139	0.346357533457532	NonSig
1q21.1del	0.291129898639807	0.203512868079786	1.43052329509538	0.154446544801536	Left-Amygdala	29	139	0.372549203904529	NonSig
1q21.1del	0.21303177725763	0.204094783680596	1.04378844679842	0.298100929712513	Right-Amygdala	29	139	0.526060464198553	NonSig
1q21.1del	-0.24964706196004	0.203844611901787	-1.22469296407168	0.222426007036327	Left-Accumbens-area	29	139	0.443906967134473	NonSig
1q21.1del	-0.4642618451702	0.201567957354086	-2.30325221957104	0.0225051340474913	Right-Accumbens-area	29	139	0.112525670237456	NonSig

## Sheet: Table S5
Group differences in RID-scores for 1q21.1 distal deletion carriers, adjusted for affection status
CNV	Estimate	S.E.	T-value	P-value	Region of Interest	Cases	Controls	PFDR	Pcorrected_dic
1q21.1del	-0.9289264	0.2023482	-4.590731	0.000008852257104	lh_cuneus_thickness	28	136	0.00007144060546	Sig
1q21.1del	-0.5318423	0.2103344	-2.528557	0.012415588131287	lh_parahippocampal_thickness	28	136	0.01241558813129	Sig
1q21.1del	-0.6604798	0.2089881	-3.160370	0.001882744962118	lh_paracentral_thickness	28	136	0.00301239193939	Sig
1q21.1del	0.5683286	0.2093076	2.715279	0.007344824973889	lh_parstriangularis_thickness	28	136	0.00881378996867	Sig
1q21.1del	-0.7998776	0.2056855	-3.888839	0.000147029122139	lh_pericalcarine_thickness	28	136	0.00046103997519	Sig
1q21.1del	0.8328051	0.2051170	4.060147	0.000076369907119	lh_superiortemporal_thickness	28	136	0.00030547962847	Sig
1q21.1del	0.7146489	0.2076113	3.442244	0.000735209131233	lh_supramarginal_thickness	28	136	0.00160409264996	Sig
1q21.1del	-0.6534133	0.2059290	-3.173004	0.001807361593354	rh_cuneus_thickness	28	136	0.00301239193939	Sig
1q21.1del	-0.7365853	0.2070986	-3.556688	0.000493483306566	rh_paracentral_thickness	28	136	0.00131595548418	Sig
1q21.1del	-0.9254543	0.2016827	-4.588664	0.000008930075682	rh_pericalcarine_thickness	28	136	0.00007144060546	Sig
1q21.1del	0.7042858	0.2077851	3.389492	0.000880650565107	rh_superiortemporal_thickness	28	136	0.00176130113021	Sig
1q21.1del	-0.6419846	0.2088596	-3.073762	0.002483309706595	lh_caudalmiddlefrontal_area	28	136	0.00372496455989	Sig
1q21.1del	0.5656708	0.2099879	2.693826	0.007812391236769	lh_isthmuscingulate_area	28	136	0.00892844712774	Sig
1q21.1del	-0.7146243	0.2062280	-3.465215	0.000679197378278	lh_lateralorbitofrontal_area	28	136	0.00160409264996	Sig
1q21.1del	0.6212469	0.2098299	2.960717	0.003533580677099	lh_lingual_area	28	136	0.00498858448532	Sig
1q21.1del	0.5899332	0.2099239	2.810224	0.005565176783700	lh_pericalcarine_area	28	136	0.00702969698994	Sig
1q21.1del	-0.7985213	0.2059599	-3.877072	0.000153679991729	lh_rostralmiddlefrontal_area	28	136	0.00046103997519	Sig
1q21.1del	-1.2137404	0.1907138	-6.364197	0.000000001954573	lh_superiorfrontal_area	28	136	0.00000004690975	Sig
1q21.1del	-0.5918235	0.2101457	-2.816253	0.005466679762549	lh_superiortemporal_area	28	136	0.00702969698994	Sig
1q21.1del	0.5459650	0.2104829	2.593869	0.010365365428796	lh_temporalpole_area	28	136	0.01081603349092	Sig
1q21.1del	-0.8421016	0.2049904	-4.108005	0.000063368011077	rh_caudalmiddlefrontal_area	28	136	0.00030416645317	Sig
1q21.1del	-0.8705022	0.2042523	-4.261897	0.000034407420887	rh_superiorfrontal_area	28	136	0.00020644452532	Sig
1q21.1del	0.6665073	0.2084042	3.198147	0.001665590026593	rh_superiorparietal_area	28	136	0.00301239193939	Sig
1q21.1del	-0.5514507	0.2118182	-2.603415	0.010150886860226	Left-Thalamus-Proper	28	136	0.01081603349092	Sig
Interaction effect between copy number status (i.e., 1q21.1 distal deletion vs non-carriers) and affection status on RID-scores.
CNV	Estimate	S.E.	T-value	P-value	Region of Interest	Cases	Controls	PFDR	Pcorrected_dic
1q21.1del	-0.63175221	0.4482172	-1.40947773	0.160634666	lh_cuneus_thickness	28	136	0.6425387	NonSig
1q21.1del	0.14599957	0.4686485	0.31153320	0.755800865	lh_parahippocampal_thickness	28	136	0.9397260	NonSig
1q21.1del	0.47646674	0.4642645	1.02628284	0.306307339	lh_paracentral_thickness	28	136	0.7664756	NonSig
1q21.1del	-0.03657764	0.4664933	-0.07840979	0.937600061	lh_parstriangularis_thickness	28	136	0.9397260	NonSig
1q21.1del	0.08139978	0.4583840	0.17757987	0.859277553	lh_pericalcarine_thickness	28	136	0.9397260	NonSig
1q21.1del	0.65814946	0.4541917	1.44905660	0.149278855	lh_superiortemporal_thickness	28	136	0.6425387	NonSig
1q21.1del	0.09918105	0.4626551	0.21437361	0.830528688	lh_supramarginal_thickness	28	136	0.9397260	NonSig
1q21.1del	-0.03475874	0.4589637	-0.07573310	0.939726049	rh_cuneus_thickness	28	136	0.9397260	NonSig
1q21.1del	0.07647041	0.4615393	0.16568558	0.868613566	rh_paracentral_thickness	28	136	0.9397260	NonSig
1q21.1del	-0.07879360	0.4494648	-0.17530539	0.861061332	rh_pericalcarine_thickness	28	136	0.9397260	NonSig
1q21.1del	1.19313662	0.4534009	2.63152657	0.009331864	rh_superiortemporal_thickness	28	136	0.2239647	NonSig
1q21.1del	-0.18300860	0.4652787	-0.39333112	0.694598547	lh_caudalmiddlefrontal_area	28	136	0.9397260	NonSig
1q21.1del	-0.73176455	0.4644293	-1.57562115	0.117088340	lh_isthmuscingulate_area	28	136	0.6425387	NonSig
1q21.1del	-0.07782149	0.4595973	-0.16932541	0.865754580	lh_lateralorbitofrontal_area	28	136	0.9397260	NonSig
1q21.1del	0.12022517	0.4675696	0.25712785	0.797410447	lh_lingual_area	28	136	0.9397260	NonSig
1q21.1del	0.18428929	0.4676489	0.39407622	0.694049484	lh_pericalcarine_area	28	136	0.9397260	NonSig
1q21.1del	-0.68370062	0.4558476	-1.49984482	0.135625229	lh_rostralmiddlefrontal_area	28	136	0.6425387	NonSig
1q21.1del	-0.30676808	0.4243682	-0.72288182	0.470807855	lh_superiorfrontal_area	28	136	0.9397260	NonSig
1q21.1del	-0.56701661	0.4662201	-1.21619940	0.225700172	lh_superiortemporal_area	28	136	0.7664756	NonSig
1q21.1del	0.46713840	0.4676658	0.99887223	0.319364838	lh_temporalpole_area	28	136	0.7664756	NonSig
1q21.1del	-0.25465296	0.4564363	-0.55791564	0.577681791	rh_caudalmiddlefrontal_area	28	136	0.9397260	NonSig
1q21.1del	0.46762255	0.4537314	1.03061538	0.304276617	rh_superiorfrontal_area	28	136	0.7664756	NonSig
1q21.1del	-0.98796444	0.4578748	-2.15771757	0.032441577	rh_superiorparietal_area	28	136	0.3892989	NonSig
1q21.1del	-0.29761169	0.4711533	-0.63166631	0.528566423	Left-Thalamus-Proper	28	136	0.9397260	NonSig

## Sheet: Table S6
Interaction effect between copy number status (i.e., 1q21.1 distal deletion vs non-carriers) and cognitive ability on RID-scores.
CNV	Region of Interest	Estimate	S.E.	T-value	P-value	PFDR	Pcorrected_dic
1q21.1del	lh_cuneus_thickness	0.222641391	0.4252112	0.52360192	0.6021860	1	NonSig
1q21.1del	lh_parahippocampal_thickness	0.161293095	0.4284597	0.37644872	0.7077060	1	NonSig
1q21.1del	lh_paracentral_thickness	-0.527298697	0.4156803	-1.26851991	0.2087558	1	NonSig
1q21.1del	lh_parstriangularis_thickness	-0.544569080	0.4193117	-1.29872138	0.1982418	1	NonSig
1q21.1del	lh_pericalcarine_thickness	0.425590528	0.4074782	1.04444974	0.2998204	1	NonSig
1q21.1del	lh_superiortemporal_thickness	-0.453068283	0.4118117	-1.10018322	0.2749685	1	NonSig
1q21.1del	lh_supramarginal_thickness	-0.192363533	0.4145775	-0.46399895	0.6440680	1	NonSig
1q21.1del	rh_cuneus_thickness	0.358211767	0.4194505	0.85400247	0.3959759	1	NonSig
1q21.1del	rh_paracentral_thickness	-0.341777006	0.4211969	-0.81144231	0.4198237	1	NonSig
1q21.1del	rh_pericalcarine_thickness	0.401097052	0.4115633	0.97456960	0.3330826	1	NonSig
1q21.1del	rh_superiortemporal_thickness	0.439882978	0.4181486	1.05197754	0.2963771	1	NonSig
1q21.1del	lh_caudalmiddlefrontal_area	-0.217449394	0.4281640	-0.50786470	0.6131224	1	NonSig
1q21.1del	lh_isthmuscingulate_area	-0.024738259	0.4293565	-0.05761706	0.9542155	1	NonSig
1q21.1del	lh_lateralorbitofrontal_area	0.333086512	0.4148249	0.80295693	0.4246795	1	NonSig
1q21.1del	lh_lingual_area	0.213382777	0.4196975	0.50842044	0.6127347	1	NonSig
1q21.1del	lh_pericalcarine_area	0.372725463	0.4242729	0.87850415	0.3826336	1	NonSig
1q21.1del	lh_rostralmiddlefrontal_area	0.304536151	0.4254445	0.71580702	0.4764581	1	NonSig
1q21.1del	lh_superiorfrontal_area	0.007208711	0.3915445	0.01841096	0.9853626	1	NonSig
1q21.1del	lh_superiortemporal_area	-0.307420015	0.4218258	-0.72878426	0.4685308	1	NonSig
1q21.1del	lh_temporalpole_area	-0.404618649	0.4267064	-0.94823670	0.3462254	1	NonSig
1q21.1del	rh_caudalmiddlefrontal_area	-0.095369074	0.4162828	-0.22909682	0.8194523	1	NonSig
1q21.1del	rh_superiorfrontal_area	0.301219334	0.4118356	0.73140672	0.4669379	1	NonSig
1q21.1del	rh_superiorparietal_area	0.628555708	0.4234678	1.48430574	0.1421540	1	NonSig
1q21.1del	Left-Thalamus-Proper	0.415195797	0.3991890	1.04009816	0.3018233	1	NonSig

## Sheet: Table S7
Group differences in Z-scores for 1q21.1 distal deletion carriers, adjusted for the global effect (i.e., global index of cortical thickness for cortical thickness measures, global index of cortical surface area for cortical surface area measures, global index of subcortical volume for subcortical volume measures)
CNV	Estimate	S.E.	T-value	P-value	Region of Interest	Cases	Controls	PFDR	Pcorrected_dic
1q21.1del	0.42116027512281	0.182744028128307	2.30464589971228	0.0224637671600926	lh_bankssts_thickness	28	136	0.143440483210526	NonSig
1q21.1del	0.049887145729627	0.195267902390571	0.255480522496953	0.79867807869837	lh_caudalanteriorcingulate_thickness	28	136	0.92155162926735	NonSig
1q21.1del	0.260514356594339	0.155232065263592	1.67822515375269	0.095243181620317	lh_caudalmiddlefrontal_thickness	28	136	0.348450664464574	NonSig
1q21.1del	-0.790925031813249	0.156613267248712	-5.05017898999072	0.00000118431342182158	lh_cuneus_thickness	28	136	0.000177647013273237	Sig
1q21.1del	-0.0702127134183456	0.19625027492854	-0.357771286913672	0.720983075240347	lh_entorhinal_thickness	28	136	0.886454600705345	NonSig
1q21.1del	-0.202752242614981	0.173446317393776	-1.16896251048485	0.244146582923834	lh_fusiform_thickness	28	136	0.572218553727736	NonSig
1q21.1del	-0.0447919331278678	0.133555204493067	-0.335381412486946	0.737773993661094	lh_inferiorparietal_thickness	28	136	0.890040659259332	NonSig
1q21.1del	0.198082954451549	0.168532633335905	1.1753388677951	0.241594395659159	lh_inferiortemporal_thickness	28	136	0.572218553727736	NonSig
1q21.1del	0.267428121306898	0.206123568246858	1.29741651370318	0.196343873187392	lh_isthmuscingulate_thickness	28	136	0.519550612169196	NonSig
1q21.1del	-0.359141679291388	0.159659656985871	-2.24942033617904	0.0258413898414968	lh_lateraloccipital_thickness	28	136	0.155048339048981	NonSig
1q21.1del	0.237962534351832	0.167451380170281	1.42108434167487	0.157226208088445	lh_lateralorbitofrontal_thickness	28	136	0.471678624265336	NonSig
1q21.1del	-0.139189024265408	0.17609717447161	-0.790410321364057	0.430450874004092	lh_lingual_thickness	28	136	0.709534407699053	NonSig
1q21.1del	0.292606695211764	0.173816429477303	1.68342369068151	0.0942311066081789	lh_medialorbitofrontal_thickness	28	136	0.348450664464574	NonSig
1q21.1del	0.346393212072383	0.159573234718089	2.17074757357863	0.0314150478614842	lh_middletemporal_thickness	28	136	0.168294899257951	NonSig
1q21.1del	-0.496263295161691	0.189692774055672	-2.61614232609644	0.00973907603849521	lh_parahippocampal_thickness	28	136	0.0730561212075042	NonSig
1q21.1del	-0.556456990450301	0.16223008599328	-3.43004805208172	0.00076668149247892	lh_paracentral_thickness	28	136	0.0127780248746487	Sig
1q21.1del	-0.132848491287638	0.152607321773296	-0.870525016388073	0.38530966443312	lh_parsopercularis_thickness	28	136	0.679958231352565	NonSig
1q21.1del	-0.138681598981311	0.180463795967444	-0.768473245494234	0.443331831721078	lh_parsorbitalis_thickness	28	136	0.722823638675671	NonSig
1q21.1del	0.458625216122973	0.163713914935289	2.80138201022347	0.00571256369474863	lh_parstriangularis_thickness	28	136	0.0563890701262879	NonSig
1q21.1del	-0.717480452093659	0.186527746960628	-3.84650789914438	0.000172316100448253	lh_pericalcarine_thickness	28	136	0.00646185376680948	Sig
1q21.1del	0.0103501868987245	0.1466829132429	0.0705616398658862	0.943834211685822	lh_postcentral_thickness	28	136	0.974729243384419	NonSig
1q21.1del	-0.198222900827298	0.18840756568753	-1.05209628978513	0.294331882883315	lh_posteriorcingulate_thickness	28	136	0.603335277468579	NonSig
1q21.1del	-0.140951765773671	0.15764309984031	-0.894119475679258	0.372592624787744	lh_precentral_thickness	28	136	0.665706881709613	NonSig
1q21.1del	0.0564496033181673	0.136077779662499	0.414833365580876	0.678816133091552	lh_precuneus_thickness	28	136	0.871290460764927	NonSig
1q21.1del	0.370734315461624	0.182707818694154	2.02911029265923	0.0440943965101144	lh_rostralanteriorcingulate_thickness	28	136	0.213359983113457	NonSig
1q21.1del	0.203699992551305	0.140939291823552	1.44530307989859	0.15031638657274	lh_rostralmiddlefrontal_thickness	28	136	0.462138457620456	NonSig
1q21.1del	0.0749719177220284	0.131222835790535	0.571332857351924	0.568570732110221	lh_superiorfrontal_thickness	28	136	0.822714035361573	NonSig
1q21.1del	-0.120557145859675	0.150449333140068	-0.801313926379698	0.424130948467777	lh_superiorparietal_thickness	28	136	0.709534407699053	NonSig
1q21.1del	0.482508044826025	0.136139246387811	3.54422444393101	0.000515621661521823	lh_superiortemporal_thickness	28	136	0.0110490356040391	Sig
1q21.1del	0.405507463415229	0.131077229660713	3.09365298965248	0.00233150507767511	lh_supramarginal_thickness	28	136	0.0291438134709388	Sig
1q21.1del	0.193290323728733	0.184663069717457	1.0467188920041	0.296798132573643	lh_frontalpole_thickness	28	136	0.603335277468579	NonSig
1q21.1del	0.288916098587191	0.187056576448583	1.54453857796658	0.124421237366058	lh_temporalpole_thickness	28	136	0.405721426193669	NonSig
1q21.1del	0.0530826923370283	0.168798030354924	0.314474595618289	0.753567758172901	lh_transversetemporal_thickness	28	136	0.890040659259332	NonSig
1q21.1del	-0.0813312933735017	0.186223074499496	-0.436741223353187	0.66288419589593	lh_insula_thickness	28	136	0.864631559864257	NonSig
1q21.1del	0.239117696839318	0.185187162990447	1.29122177249215	0.198477618523106	rh_bankssts_thickness	28	136	0.519550612169196	NonSig
1q21.1del	0.238629924908542	0.19756314186232	1.2078666225851	0.228869858941673	rh_caudalanteriorcingulate_thickness	28	136	0.553717400665337	NonSig
1q21.1del	-0.0441332351844685	0.157900043404487	-0.279501095964958	0.780219038089849	rh_caudalmiddlefrontal_thickness	28	136	0.914319185261542	NonSig
1q21.1del	-0.624519640815217	0.159663798702042	-3.91146675634762	0.000135000831650757	rh_cuneus_thickness	28	136	0.00646185376680948	Sig
1q21.1del	-0.0150224263316539	0.204348920234703	-0.073513607580603	0.941488669264018	rh_entorhinal_thickness	28	136	0.974729243384419	NonSig
1q21.1del	-0.213428647647266	0.165848001036581	-1.28689309677113	0.199978732842646	rh_fusiform_thickness	28	136	0.519550612169196	NonSig
1q21.1del	-0.0278074581430831	0.144825497235475	-0.192006647129755	0.84797895608844	rh_inferiorparietal_thickness	28	136	0.942198840098267	NonSig
1q21.1del	0.0372763459162098	0.172045392697067	0.216665760889308	0.828743130997797	rh_inferiortemporal_thickness	28	136	0.934672704132853	NonSig
1q21.1del	0.450333890628674	0.204676361631169	2.20022423224517	0.0292153198099347	rh_isthmuscingulate_thickness	28	136	0.162307332277415	NonSig
1q21.1del	-0.420406158730486	0.151877272464201	-2.76806497713197	0.00630036572054561	rh_lateraloccipital_thickness	28	136	0.0563890701262879	NonSig
1q21.1del	0.234906154248339	0.167614932657777	1.40146316633944	0.163000388615436	rh_lateralorbitofrontal_thickness	28	136	0.479412907692458	NonSig
1q21.1del	-0.428041442357107	0.177102397467087	-2.41691500780872	0.0167702201226974	rh_lingual_thickness	28	136	0.118563688605296	NonSig
1q21.1del	0.449619061751987	0.171867561102159	2.61607867632875	0.00974081616100056	rh_medialorbitofrontal_thickness	28	136	0.0730561212075042	NonSig
1q21.1del	0.194179583714067	0.157423337368644	1.23348664156033	0.219192024274328	rh_middletemporal_thickness	28	136	0.538996781002447	NonSig
1q21.1del	-0.181217486337658	0.196064103533711	-0.924276719050205	0.356725472527425	rh_parahippocampal_thickness	28	136	0.654043158626133	NonSig
1q21.1del	-0.575060682775017	0.154158935580903	-3.73031041378218	0.000264653976199471	rh_paracentral_thickness	28	136	0.00661634940498679	Sig
1q21.1del	-0.0094227401063506	0.151861460632934	-0.0620482646951907	0.950601358260314	rh_parsopercularis_thickness	28	136	0.974729243384419	NonSig
1q21.1del	0.0395527463886371	0.166764974654845	0.237176580217158	0.81282133018804	rh_parsorbitalis_thickness	28	136	0.926847142225199	NonSig
1q21.1del	0.165514735374748	0.158405728078724	1.04487847366536	0.297645403551166	rh_parstriangularis_thickness	28	136	0.603335277468579	NonSig
1q21.1del	-0.839351849177956	0.184283981706656	-4.55466525850326	0.0000103088306029508	rh_pericalcarine_thickness	28	136	0.000773162295221314	Sig
1q21.1del	0.000122551820931798	0.165337273129828	0.00074122318949561	0.999409507136222	rh_postcentral_thickness	28	136	0.999409507136222	NonSig
1q21.1del	0.110874757262087	0.191331611092491	0.579490010192249	0.563068560558948	rh_posteriorcingulate_thickness	28	136	0.822714035361573	NonSig
1q21.1del	-0.110894012365257	0.160260615259213	-0.691960480657654	0.489958852359973	rh_precentral_thickness	28	136	0.790256213483827	NonSig
1q21.1del	-0.181964649737221	0.132890349369175	-1.3692841549518	0.172817527691825	rh_precuneus_thickness	28	136	0.489106210448562	NonSig
1q21.1del	0.122547505572659	0.186894584495849	0.655703887318261	0.512950569185243	rh_rostralanteriorcingulate_thickness	28	136	0.801485264351941	NonSig
1q21.1del	0.0818723480011557	0.148000332771836	0.553190296723007	0.580900447393086	rh_rostralmiddlefrontal_thickness	28	136	0.822714035361573	NonSig
1q21.1del	0.032234157975271	0.138013998416448	0.23355716336836	0.815625485158175	rh_superiorfrontal_thickness	28	136	0.926847142225199	NonSig
1q21.1del	-0.152943299329894	0.143109546828222	-1.06871486018662	0.28679790990543	rh_superiorparietal_thickness	28	136	0.603335277468579	NonSig
1q21.1del	0.392026582203473	0.141874427846984	2.76319410166211	0.0063907612809793	rh_superiortemporal_thickness	28	136	0.0563890701262879	NonSig
1q21.1del	-0.219533498518818	0.136529876519189	-1.60795207697975	0.109804949841552	rh_supramarginal_thickness	28	136	0.374335056278017	NonSig
1q21.1del	0.418747642468082	0.187902387125022	2.22853817279855	0.0272295887695796	rh_frontalpole_thickness	28	136	0.157093781362959	NonSig
1q21.1del	0.188028177829455	0.190311540441253	0.988001975043111	0.324634176819444	rh_temporalpole_thickness	28	136	0.624474093291912	NonSig
1q21.1del	0.0314559328179967	0.181764103590166	0.173059103512112	0.862822347736616	rh_transversetemporal_thickness	28	136	0.951642295297738	NonSig
1q21.1del	-0.0746494032300143	0.180420760787826	-0.413751737350236	0.679606559396643	rh_insula_thickness	28	136	0.871290460764927	NonSig
1q21.1del	0.112073509714291	0.204289037920507	0.548602660500563	0.58404285415765	lh_bankssts_area	28	135	0.822714035361573	NonSig
1q21.1del	0.10957425155424	0.206610867564705	0.530341181205893	0.596610664094471	lh_caudalanteriorcingulate_area	28	135	0.828625922353432	NonSig
1q21.1del	-0.491641416914315	0.171836349170349	-2.86110255070031	0.00478599959673654	lh_caudalmiddlefrontal_area	28	135	0.0512785671078915	NonSig
1q21.1del	0.133523462008725	0.212294619343976	0.62895358545277	0.530276366562457	lh_cuneus_area	28	135	0.815153959329029	NonSig
1q21.1del	-0.103714240932038	0.224097270860302	-0.462809031693615	0.644130081178673	lh_entorhinal_area	28	135	0.85503993076815	NonSig
1q21.1del	-0.0742321907047936	0.165413179880824	-0.448768294994849	0.654206011684569	lh_fusiform_area	28	135	0.860797383795486	NonSig
1q21.1del	0.415652572473548	0.172946791451811	2.40335521107001	0.0173893409954435	lh_inferiorparietal_area	28	135	0.118563688605296	NonSig
1q21.1del	-0.0282858469088144	0.174210129416245	-0.162366258515487	0.871222312600193	lh_inferiortemporal_area	28	135	0.951937048984085	NonSig
1q21.1del	0.418165493329046	0.199154497876389	2.09970398754736	0.0373239136094781	lh_isthmuscingulate_area	28	135	0.193054725566266	NonSig
1q21.1del	-0.194862669615957	0.175580511718075	-1.10981946520832	0.268742038536385	lh_lateraloccipital_area	28	135	0.601661280305338	NonSig
1q21.1del	-0.199800142122316	0.132524866085978	-1.5076426637752	0.133617965828618	lh_lateralorbitofrontal_area	28	135	0.426440316474314	NonSig
1q21.1del	0.45081732199104	0.196315159198239	2.29639587606072	0.0229504773136841	lh_lingual_area	28	135	0.143440483210526	NonSig
1q21.1del	-0.130649437351297	0.164064641842903	-0.796329031555734	0.427020781572234	lh_medialorbitofrontal_area	28	135	0.709534407699053	NonSig
1q21.1del	0.287460685264555	0.168872583167085	1.70223419262875	0.0906535526575682	lh_middletemporal_area	28	135	0.348450664464574	NonSig
1q21.1del	0.170305361707959	0.20302028475392	0.838858845629074	0.402800050437667	lh_parahippocampal_area	28	135	0.702558227507559	NonSig
1q21.1del	-0.244044487920253	0.190021155413018	-1.28430167362056	0.200892903372089	lh_paracentral_area	28	135	0.519550612169196	NonSig
1q21.1del	-0.147980655757954	0.186487631308389	-0.793514587105472	0.428653280706188	lh_parsopercularis_area	28	135	0.709534407699053	NonSig
1q21.1del	0.106570208761768	0.160429066058563	0.664282423254059	0.507465750184732	lh_parsorbitalis_area	28	135	0.801261710817997	NonSig
1q21.1del	0.219445481893579	0.195915594857187	1.12010216467731	0.264348768887214	lh_parstriangularis_area	28	135	0.600792656561851	NonSig
1q21.1del	0.39908007916032	0.211859662565424	1.88370015475259	0.0614198900262416	lh_pericalcarine_area	28	135	0.255916208442673	NonSig
1q21.1del	0.550791534403824	0.166996559513995	3.29822084961975	0.00119908549571866	lh_postcentral_area	28	135	0.0173069308899808	Sig
1q21.1del	0.107909998220838	0.198189152638714	0.544479840516553	0.586869345224589	lh_posteriorcingulate_area	28	135	0.822714035361573	NonSig
1q21.1del	-0.0235617052126762	0.161977981905514	-0.145462395169365	0.884528893355587	lh_precentral_area	28	135	0.951937048984085	NonSig
1q21.1del	0.315420493247794	0.171028128612148	1.84426091665363	0.066994402018947	lh_precuneus_area	28	135	0.271598927103839	NonSig
1q21.1del	-0.1807143013336	0.181857129878834	-0.993715789169247	0.321861696658561	lh_rostralanteriorcingulate_area	28	135	0.624474093291912	NonSig
1q21.1del	-0.228638933819649	0.133801161517855	-1.70879633050972	0.0894277096322725	lh_rostralmiddlefrontal_area	28	135	0.348450664464574	NonSig
1q21.1del	-0.460290865910744	0.123077693160392	-3.73983988561521	0.000256092037098426	lh_superiorfrontal_area	28	135	0.00661634940498679	Sig
1q21.1del	0.227428458848135	0.181962170583015	1.24986670646676	0.213173329590128	lh_superiorparietal_area	28	135	0.532933323975321	NonSig
1q21.1del	-0.252149581341007	0.154659841087394	-1.63034941435459	0.10499467626448	lh_superiortemporal_area	28	135	0.368525419956691	NonSig
1q21.1del	0.10169775604019	0.178334153540544	0.570265168063107	0.569297789880766	lh_supramarginal_area	28	135	0.822714035361573	NonSig
1q21.1del	-0.103588769546722	0.222430919550985	-0.465712095044313	0.642054911600683	lh_frontalpole_area	28	135	0.85503993076815	NonSig
1q21.1del	0.218259267678104	0.22286326118376	0.979341621938036	0.328889689133741	lh_temporalpole_area	28	135	0.624474093291912	NonSig
1q21.1del	-0.354733055689731	0.182066292739827	-1.94837303682921	0.0531199810152408	lh_transversetemporal_area	28	135	0.240294552054001	NonSig
1q21.1del	-0.0648005488481242	0.172811306094499	-0.37497864180651	0.708172929569261	lh_insula_area	28	135	0.885812769571589	NonSig
1q21.1del	-0.09840024515193	0.192397303656734	-0.511442953106511	0.609746012450614	rh_bankssts_area	28	135	0.831498556859249	NonSig
1q21.1del	-0.215664286234926	0.205146279464355	-1.05127076541692	0.294719421558235	rh_caudalanteriorcingulate_area	28	135	0.603335277468579	NonSig
1q21.1del	-0.57952279679752	0.176622293775308	-3.28114183328843	0.00126917493193193	rh_caudalmiddlefrontal_area	28	135	0.0173069308899808	Sig
1q21.1del	-0.0753930985918357	0.189216436732478	-0.398448992559932	0.69083045679042	rh_cuneus_area	28	135	0.878174309479347	NonSig
1q21.1del	-0.0436214823224644	0.222188643664109	-0.196326336049869	0.844603888645265	rh_entorhinal_area	28	135	0.942198840098267	NonSig
1q21.1del	0.0117540315537729	0.153568645705551	0.0765392668521005	0.939085698877057	rh_fusiform_area	28	135	0.974729243384419	NonSig
1q21.1del	0.0597104459499552	0.159510425292542	0.374335695240272	0.708650215657272	rh_inferiorparietal_area	28	135	0.885812769571589	NonSig
1q21.1del	-0.0920572632976555	0.180005048008614	-0.511414898171358	0.609765608363449	rh_inferiortemporal_area	28	135	0.831498556859249	NonSig
1q21.1del	0.119347690012843	0.207064378272351	0.576379631342799	0.565168541997802	rh_isthmuscingulate_area	28	135	0.822714035361573	NonSig
1q21.1del	0.063867274693311	0.191599655315476	0.333337106416769	0.739316249242162	rh_lateraloccipital_area	28	135	0.890040659259332	NonSig
1q21.1del	-0.0780000214551271	0.155782311738321	-0.500698831496028	0.617271158118427	rh_lateralorbitofrontal_area	28	135	0.83415021367355	NonSig
1q21.1del	0.300820399617807	0.188454872265845	1.59624633739081	0.112407038320939	rh_lingual_area	28	135	0.374690127736462	NonSig
1q21.1del	-0.0520836190535403	0.163020629752941	-0.319490969532342	0.749771006202931	rh_medialorbitofrontal_area	28	135	0.890040659259332	NonSig
1q21.1del	0.173388851018449	0.160896009736274	1.07764543883128	0.28281407843556	rh_middletemporal_area	28	135	0.603335277468579	NonSig
1q21.1del	-0.00821094070323308	0.208712316681973	-0.0393409494646382	0.968667604295704	rh_parahippocampal_area	28	135	0.975168729156749	NonSig
1q21.1del	-0.0693704213644192	0.191756624276866	-0.361762841967114	0.718006570967094	rh_paracentral_area	28	135	0.886454600705345	NonSig
1q21.1del	-0.368334682017376	0.191394178874576	-1.92448215605738	0.0560687288126003	rh_parsopercularis_area	28	135	0.240294552054001	NonSig
1q21.1del	0.117806154750465	0.188542015487139	0.624827068099846	0.532974602257688	rh_parsorbitalis_area	28	135	0.815153959329029	NonSig
1q21.1del	-0.397614662000189	0.194235721935516	-2.04707279401567	0.0422866985907757	rh_parstriangularis_area	28	135	0.211433492953879	NonSig
1q21.1del	0.279610001999666	0.202254610112142	1.38246540756047	0.168755502421339	rh_pericalcarine_area	28	135	0.486794718523093	NonSig
1q21.1del	0.205548470204575	0.182683867777429	1.12515939532769	0.262206508796205	rh_postcentral_area	28	135	0.600792656561851	NonSig
1q21.1del	0.0136603656955379	0.177587074525169	0.0769220717896441	0.938781643584777	rh_posteriorcingulate_area	28	135	0.974729243384419	NonSig
1q21.1del	-0.111105168938779	0.164634488028735	-0.674859625520185	0.500738972030595	rh_precentral_area	28	135	0.799051551112651	NonSig
1q21.1del	0.320255857372315	0.161824192991912	1.97903571432191	0.0495280357519801	rh_precuneus_area	28	135	0.232162667587407	NonSig
1q21.1del	-0.121243746229144	0.196451967914601	-0.617167379467785	0.538001613157159	rh_rostralanteriorcingulate_area	28	135	0.815153959329029	NonSig
1q21.1del	-0.140119166475695	0.145428425768756	-0.963492286566432	0.336754460670128	rh_rostralmiddlefrontal_area	28	135	0.631414613756489	NonSig
1q21.1del	-0.212938405846289	0.130854886280597	-1.62728662183602	0.105643953720918	rh_superiorfrontal_area	28	135	0.368525419956691	NonSig
1q21.1del	0.621371846167221	0.179327299131893	3.46501536115932	0.000680673366237831	rh_superiorparietal_area	28	135	0.0127626256169593	Sig
1q21.1del	0.0220093045767607	0.15178312430253	0.14500495149179	0.884889464141189	rh_superiortemporal_area	28	135	0.951937048984085	NonSig
1q21.1del	0.00998394616353741	0.184080047246038	0.0542369817527973	0.956814019622795	rh_supramarginal_area	28	135	0.974729243384419	NonSig
1q21.1del	-0.0700466267139212	0.219548529974733	-0.319048488832891	0.750105886854705	rh_frontalpole_area	28	135	0.890040659259332	NonSig
1q21.1del	-0.210068873050029	0.227663168614937	-0.922717865731429	0.357543593382286	rh_temporalpole_area	28	135	0.654043158626133	NonSig
1q21.1del	-0.18991742190636	0.193280952045208	-0.982597715381382	0.327288948369752	rh_transversetemporal_area	28	135	0.624474093291912	NonSig
1q21.1del	0.141010661883838	0.175640624881071	0.802836257154738	0.423260343119173	rh_insula_area	28	135	0.709534407699053	NonSig
1q21.1del	-0.440469276211846	0.15006260504	-2.93523677064273	0.00380854802629312	Left-Thalamus-Proper	29	139	0.0439447849187668	Sig
1q21.1del	-0.143794447948027	0.145559282852074	-0.987875490525467	0.324660053885048	Right-Thalamus-Proper	29	139	0.624474093291912	NonSig
1q21.1del	0.301427442578811	0.156259489370003	1.92901847941579	0.0554447472160836	Left-Caudate	29	139	0.240294552054001	NonSig
1q21.1del	0.186695485635665	0.148821909455929	1.25448925039463	0.211438377402496	Right-Caudate	29	139	0.532933323975321	NonSig
1q21.1del	0.0195815996336873	0.139418939679624	0.140451503064682	0.888474579051813	Left-Putamen	29	139	0.951937048984085	NonSig
1q21.1del	0.0341881342002468	0.131388808104286	0.260205832547861	0.795029430418738	Right-Putamen	29	139	0.92155162926735	NonSig
1q21.1del	0.0192850762759541	0.177357152287434	0.108735825013134	0.91354414705139	Left-Pallidum	29	139	0.971855475586585	NonSig
1q21.1del	0.007480900731556	0.155683196079504	0.0480520757534786	0.961732853472627	Right-Pallidum	29	139	0.974729243384419	NonSig
1q21.1del	0.210860095904792	0.146143834461557	1.44282580706651	0.150965229489349	Left-Hippocampus	29	139	0.462138457620456	NonSig
1q21.1del	0.15077634912185	0.142176688374028	1.0604857297365	0.290473533631701	Right-Hippocampus	29	139	0.603335277468579	NonSig
1q21.1del	0.206793354765546	0.160620416467337	1.28746618464657	0.199734796116938	Left-Amygdala	29	139	0.519550612169196	NonSig
1q21.1del	0.0846579125306333	0.155252169531132	0.54529294364326	0.5862884105429	Right-Amygdala	29	139	0.822714035361573	NonSig
1q21.1del	-0.152336877516903	0.170460591402116	-0.89367798306848	0.372795853757383	Left-Accumbens-area	29	139	0.665706881709613	NonSig
1q21.1del	-0.441207545281793	0.166736512784027	-2.64613633759564	0.00892955047421911	Right-Accumbens-area	29	139	0.0730561212075042	NonSig

## Sheet: Table S8
Group differences in Z-scores for 1q21.1 distal duplication carriers
CNV	Estimate	S.E.	T-value	P-value	Region of Interest	Cases	Controls	PFDR	Pcorrected_dic
1q21.1dup	-0.0908869495159481	0.221512153498232	-0.410302315609393	0.682225138804681	lh_bankssts_thickness	25	114	0.889858876701757	NonSig
1q21.1dup	0.13360146123507	0.221354110155679	0.603564402491139	0.547131306500493	lh_caudalanteriorcingulate_thickness	25	114	0.810759239230923	NonSig
1q21.1dup	-0.00322172558114558	0.221648039805101	-0.0145353217830327	0.988424045610865	lh_caudalmiddlefrontal_thickness	25	114	0.995057764037783	NonSig
1q21.1dup	0.182207555894941	0.221100874067942	0.824092426875485	0.41131943874418	lh_cuneus_thickness	25	114	0.771349839425667	NonSig
1q21.1dup	-0.427862238530276	0.218613083877772	-1.95716665691197	0.0523609706786384	lh_entorhinal_thickness	25	114	0.292927469705493	NonSig
1q21.1dup	-0.168217251851181	0.221181783940766	-0.760538453276202	0.448239739955457	lh_fusiform_thickness	25	114	0.784706890111899	NonSig
1q21.1dup	0.00884057052416241	0.221646923806452	0.0398858254937128	0.968242217811348	lh_inferiorparietal_thickness	25	114	0.994769401860974	NonSig
1q21.1dup	0.0860158522737642	0.221526350592685	0.388287226524665	0.698406201159457	lh_inferiortemporal_thickness	25	114	0.895392565589047	NonSig
1q21.1dup	0.407713847023557	0.218893963842822	1.86260890828546	0.0646589991403148	lh_isthmuscingulate_thickness	25	114	0.292927469705493	NonSig
1q21.1dup	0.112249366116647	0.221440644625012	0.506904982627425	0.613036403394126	lh_lateraloccipital_thickness	25	114	0.854604455745239	NonSig
1q21.1dup	0.127606734671473	0.22137992637845	0.576415110254073	0.565280441589389	lh_lateralorbitofrontal_thickness	25	114	0.823223944062217	NonSig
1q21.1dup	0.23273678063824	0.220754510856982	1.05427870866486	0.29361111449876	lh_lingual_thickness	25	114	0.679958442390112	NonSig
1q21.1dup	0.471495231768616	0.217956979653388	2.1632490618948	0.0322570852011832	lh_medialorbitofrontal_thickness	25	114	0.219934671826249	NonSig
1q21.1dup	-0.0734732105649805	0.221559304860369	-0.33161870864004	0.740683941938227	lh_middletemporal_thickness	25	114	0.925854927422784	NonSig
1q21.1dup	0.148381070980774	0.22128538520392	0.670541666563464	0.503641365156749	lh_parahippocampal_thickness	25	114	0.798240056342923	NonSig
1q21.1dup	-0.220533271179443	0.22084594148249	-0.998584215308879	0.319756637773447	lh_paracentral_thickness	25	114	0.695123125594451	NonSig
1q21.1dup	0.163725093863414	0.221206387254651	0.740146321701527	0.460477728988127	lh_parsopercularis_thickness	25	114	0.784847581439772	NonSig
1q21.1dup	-0.139597577626849	0.221327099348258	-0.630729711987019	0.529268037587263	lh_parsorbitalis_thickness	25	114	0.806181630807245	NonSig
1q21.1dup	0.0120723594121274	0.221645810930687	0.0544668963579134	0.956642529865999	lh_parstriangularis_thickness	25	114	0.994769401860974	NonSig
1q21.1dup	0.294269126219832	0.220217742231971	1.33626438649915	0.183678089705919	lh_pericalcarine_thickness	25	114	0.519843650111091	NonSig
1q21.1dup	-0.322193058967508	0.219932271401813	-1.46496490448583	0.145221618826504	lh_postcentral_thickness	25	114	0.468901983891591	NonSig
1q21.1dup	0.0817323685055699	0.221538188297022	0.368931285092886	0.71274848321885	lh_posteriorcingulate_thickness	25	114	0.906036207481589	NonSig
1q21.1dup	-0.312651940730099	0.220032762652498	-1.42093357807754	0.157608173898629	lh_precentral_thickness	25	114	0.472824521695887	NonSig
1q21.1dup	0.115712966101315	0.221427631078097	0.522576904869218	0.602112757225243	lh_precuneus_thickness	25	114	0.852046354564023	NonSig
1q21.1dup	0.277938168206037	0.220372555990749	1.26121951509109	0.209373178045629	lh_rostralanteriorcingulate_thickness	25	114	0.575571726255908	NonSig
1q21.1dup	0.161836953922474	0.221216528931531	0.731577132613651	0.465676231654265	lh_rostralmiddlefrontal_thickness	25	114	0.784847581439772	NonSig
1q21.1dup	0.035236717271572	0.221627765289114	0.158990536341895	0.873910470268073	lh_superiorfrontal_thickness	25	114	0.962333009059478	NonSig
1q21.1dup	0.0411815258891851	0.221620284153513	0.185820201641197	0.852860606556163	lh_superiorparietal_thickness	25	114	0.962333009059478	NonSig
1q21.1dup	-0.271017643932476	0.220435464056095	-1.22946480092472	0.221004924536048	lh_superiortemporal_thickness	25	114	0.591977476435844	NonSig
1q21.1dup	-0.153411025452817	0.221260347575406	-0.693350738774077	0.489263285283118	lh_supramarginal_thickness	25	114	0.797711878178997	NonSig
1q21.1dup	0.14740689059056	0.221290137592235	0.666124989547354	0.506451330211857	lh_frontalpole_thickness	25	114	0.798240056342923	NonSig
1q21.1dup	-0.513759791305997	0.217258586428332	-2.36473871874092	0.019445765990334	lh_temporalpole_thickness	25	114	0.208347492753579	NonSig
1q21.1dup	-0.418316226090871	0.218747894267714	-1.91232115623896	0.0579223618693693	lh_transversetemporal_thickness	25	114	0.292927469705493	NonSig
1q21.1dup	-0.125674003543707	0.22138799644075	-0.567664035829247	0.571192214684498	lh_insula_thickness	25	114	0.823834925025719	NonSig
1q21.1dup	-0.239093686077484	0.220704917858472	-1.08331834377521	0.28057006364238	rh_bankssts_thickness	25	114	0.679958442390112	NonSig
1q21.1dup	-0.138647126568858	0.221331460158933	-0.626423042026193	0.532079876332782	rh_caudalanteriorcingulate_thickness	25	114	0.806181630807245	NonSig
1q21.1dup	-0.192541740753476	0.221036939044845	-0.871083998835202	0.385232159560151	rh_caudalmiddlefrontal_thickness	25	114	0.771349839425667	NonSig
1q21.1dup	0.227939502973728	0.220791044638381	1.03237657735192	0.30371477093425	rh_cuneus_thickness	25	114	0.679958442390112	NonSig
1q21.1dup	-0.427371880007079	0.218620084958397	-1.95486100962959	0.0526354728014413	rh_entorhinal_thickness	25	114	0.292927469705493	NonSig
1q21.1dup	-0.303002405640039	0.220131278979503	-1.37646229579329	0.17092406158146	rh_fusiform_thickness	25	114	0.493050177638826	NonSig
1q21.1dup	0.0909131648317452	0.221512074974452	0.410420808175945	0.682138437124323	rh_inferiorparietal_thickness	25	114	0.889858876701757	NonSig
1q21.1dup	-0.017668176567274	0.221643070587843	-0.0797145451938304	0.936580614106593	rh_inferiortemporal_thickness	25	114	0.994769401860974	NonSig
1q21.1dup	0.234285865467962	0.220742549932255	1.06135344336587	0.290396742898738	rh_isthmuscingulate_thickness	25	114	0.679958442390112	NonSig
1q21.1dup	0.47375755078479	0.217921168678333	2.17398591269529	0.0314241375777185	rh_lateraloccipital_thickness	25	114	0.219934671826249	NonSig
1q21.1dup	-0.00943341393343122	0.221646745420295	-0.0425605795182926	0.966113786795387	rh_lateralorbitofrontal_thickness	25	114	0.994769401860974	NonSig
1q21.1dup	-0.0968171434268118	0.221493812942344	-0.43710992257835	0.662719853347327	rh_lingual_thickness	25	114	0.887571232161599	NonSig
1q21.1dup	0.143497611820265	0.221308892548638	0.648404183707747	0.517808885957262	rh_medialorbitofrontal_thickness	25	114	0.800735390655559	NonSig
1q21.1dup	-0.0474519827062748	0.221611131521103	-0.214122740047271	0.830769705502876	rh_middletemporal_thickness	25	114	0.962333009059478	NonSig
1q21.1dup	-0.190418737629579	0.221050362860584	-0.861426939840292	0.390508144653626	rh_parahippocampal_thickness	25	114	0.771349839425667	NonSig
1q21.1dup	-0.175664224164916	0.221139523882334	-0.794359240179904	0.428360194800058	rh_paracentral_thickness	25	114	0.780043280521498	NonSig
1q21.1dup	0.266765500372327	0.220473321020381	1.20996726106224	0.228375059326866	rh_parsopercularis_thickness	25	114	0.596564392371199	NonSig
1q21.1dup	-0.11910400869255	0.221414506261971	-0.537923240456658	0.59150283178656	rh_parsorbitalis_thickness	25	114	0.845004045409371	NonSig
1q21.1dup	-0.0553338190757569	0.221597789197119	-0.249703840802019	0.80319040782583	rh_parstriangularis_thickness	25	114	0.962333009059478	NonSig
1q21.1dup	0.500759231535689	0.217480035291794	2.30255264978147	0.0228109398896923	rh_pericalcarine_thickness	25	114	0.217577192579248	NonSig
1q21.1dup	-0.132944551367828	0.221356997090575	-0.600588881829789	0.549106117387119	rh_postcentral_thickness	25	114	0.810759239230923	NonSig
1q21.1dup	-0.0357757247230405	0.221627134977798	-0.161423034804039	0.871998035957982	rh_posteriorcingulate_thickness	25	114	0.962333009059478	NonSig
1q21.1dup	-0.174551814350725	0.221145953388194	-0.789305938799257	0.431297104515687	rh_precentral_thickness	25	114	0.780043280521498	NonSig
1q21.1dup	-0.21614226383246	0.22087762634933	-0.978561149016601	0.329521702542594	rh_precuneus_thickness	25	114	0.706117934019844	NonSig
1q21.1dup	-0.185739717342058	0.221079420171334	-0.840149287518992	0.402288506921885	rh_rostralanteriorcingulate_thickness	25	114	0.771349839425667	NonSig
1q21.1dup	-0.145879402970145	0.221297525978541	-0.659200333691444	0.510873636059471	rh_rostralmiddlefrontal_thickness	25	114	0.798240056342923	NonSig
1q21.1dup	-0.0589214371835121	0.221591038120677	-0.265901715535192	0.79071464175046	rh_superiorfrontal_thickness	25	114	0.962333009059478	NonSig
1q21.1dup	-0.0442220251324906	0.221616007885189	-0.199543460576189	0.842133517161539	rh_superiorparietal_thickness	25	114	0.962333009059478	NonSig
1q21.1dup	-0.186172178861758	0.221076765007838	-0.84211553780949	0.401190940844947	rh_superiortemporal_thickness	25	114	0.771349839425667	NonSig
1q21.1dup	-0.0227901357371117	0.221639658324846	-0.102825170862289	0.918252086143818	rh_supramarginal_thickness	25	114	0.983841520868376	NonSig
1q21.1dup	0.230506911374873	0.220771587872315	1.04409681334624	0.298279419468967	rh_frontalpole_thickness	25	114	0.679958442390112	NonSig
1q21.1dup	-0.321423071322907	0.219940495021822	-1.46140923839885	0.146193028958858	rh_temporalpole_thickness	25	114	0.468901983891591	NonSig
1q21.1dup	-0.405125991625375	0.218929033042107	-1.8504900240776	0.0663968931332451	rh_transversetemporal_thickness	25	114	0.292927469705493	NonSig
1q21.1dup	0.0494315184607494	0.221607973070158	0.223058393504191	0.823822296175257	rh_insula_thickness	25	114	0.962333009059478	NonSig
1q21.1dup	0.0460341726896333	0.222168704742304	0.207203677687318	0.836165341646726	lh_bankssts_area	25	111	0.962333009059478	NonSig
1q21.1dup	0.325903734348456	0.220413501701897	1.47860150050713	0.141593688821079	lh_caudalanteriorcingulate_area	25	111	0.468901983891591	NonSig
1q21.1dup	0.489878519066754	0.218137216379849	2.24573563006192	0.0263583600997899	lh_caudalmiddlefrontal_area	25	111	0.219934671826249	NonSig
1q21.1dup	0.182640920602742	0.2216434293604	0.824030385785818	0.411386581027023	lh_cuneus_area	25	111	0.771349839425667	NonSig
1q21.1dup	-0.102846600647346	0.222026601756857	-0.463217469589408	0.643959946558745	lh_entorhinal_area	25	111	0.878127199852834	NonSig
1q21.1dup	0.187608092665665	0.221612466306068	0.846559292411651	0.398750127857307	lh_fusiform_area	25	111	0.771349839425667	NonSig
1q21.1dup	-0.0121964740149419	0.222201795172528	-0.0548891785751415	0.956308506253642	lh_inferiorparietal_area	25	111	0.994769401860974	NonSig
1q21.1dup	-0.0384914155630069	0.222179412294084	-0.173244744711353	0.862720476833508	lh_inferiortemporal_area	25	111	0.962333009059478	NonSig
1q21.1dup	-0.419158348835138	0.219234123045654	-1.91192111434154	0.0580209579006585	lh_isthmuscingulate_area	25	111	0.292927469705493	NonSig
1q21.1dup	0.0599459807216277	0.222143941092854	0.26985197267465	0.787689266292322	lh_lateraloccipital_area	25	111	0.962333009059478	NonSig
1q21.1dup	0.166098416833286	0.221740528952562	0.749066567207569	0.455129996264902	lh_lateralorbitofrontal_area	25	111	0.784706890111899	NonSig
1q21.1dup	-0.0751830172454774	0.222109354035922	-0.338495501784756	0.735519615636891	lh_lingual_area	25	111	0.925854927422784	NonSig
1q21.1dup	0.277616355753726	0.220906297675042	1.25671544304321	0.211042966293833	lh_medialorbitofrontal_area	25	111	0.575571726255908	NonSig
1q21.1dup	0.000272164456747639	0.222204291878945	0.00122483888338175	0.999024541778189	lh_middletemporal_area	25	111	0.999024541778189	NonSig
1q21.1dup	-0.172564091299773	0.221703678979871	-0.77835465831598	0.43773219726622	lh_parahippocampal_area	25	111	0.781664637975394	NonSig
1q21.1dup	0.671123858446801	0.214507575325297	3.1286720640474	0.00215499958646814	lh_paracentral_area	25	111	0.0646499875940443	NonSig
1q21.1dup	0.59684722273383	0.216139631639266	2.76139650191483	0.00656330125328415	lh_parsopercularis_area	25	111	0.140642169713232	NonSig
1q21.1dup	0.0974916751711943	0.222044630270592	0.43906342185527	0.661322748400517	lh_parsorbitalis_area	25	111	0.887571232161599	NonSig
1q21.1dup	0.166533960165888	0.221738091038438	0.75103902710617	0.453946078812688	lh_parstriangularis_area	25	111	0.784706890111899	NonSig
1q21.1dup	0.244480496990285	0.221198322286012	1.1052547526747	0.27102973703805	lh_pericalcarine_area	25	111	0.677574342595125	NonSig
1q21.1dup	-0.0498728635778028	0.222162521418657	-0.224488195665637	0.822719394368466	lh_postcentral_area	25	111	0.962333009059478	NonSig
1q21.1dup	0.48279687663232	0.218255009553051	2.21207695356458	0.0286551642317091	lh_posteriorcingulate_area	25	111	0.219934671826249	NonSig
1q21.1dup	0.266121502036199	0.221011844795876	1.20410515681631	0.230671565050197	lh_precentral_area	25	111	0.596564392371199	NonSig
1q21.1dup	-0.0324988016750684	0.222186556750831	-0.146268082778356	0.883929576160833	lh_precuneus_area	25	111	0.962333009059478	NonSig
1q21.1dup	0.316193067112124	0.220519030899837	1.43385841041422	0.153942041093751	lh_rostralanteriorcingulate_area	25	111	0.472824521695887	NonSig
1q21.1dup	0.587231452653064	0.216336102472677	2.71444038207738	0.00751251101336257	lh_rostralmiddlefrontal_area	25	111	0.140859581500548	NonSig
1q21.1dup	0.500503014364587	0.217957152930669	2.29633672322649	0.0232082338751198	lh_superiorfrontal_area	25	111	0.217577192579248	NonSig
1q21.1dup	0.335250456244789	0.220308863037475	1.52172931956788	0.130433229911491	lh_superiorparietal_area	25	111	0.465832963969611	NonSig
1q21.1dup	0.155814253099013	0.221796231189254	0.70251082384741	0.483579234498747	lh_superiortemporal_area	25	111	0.797711878178997	NonSig
1q21.1dup	0.524113847808894	0.217542599889768	2.40924696162715	0.0173444156488594	lh_supramarginal_area	25	111	0.200127872871454	NonSig
1q21.1dup	0.407007027361659	0.219404919329713	1.85504968897267	0.065786688102275	lh_frontalpole_area	25	111	0.292927469705493	NonSig
1q21.1dup	-0.174868590706517	0.221690203235172	-0.788797105846913	0.431623948555229	lh_temporalpole_area	25	111	0.780043280521498	NonSig
1q21.1dup	0.626805191822115	0.215505851770137	2.90852979941668	0.00425219859062519	lh_transversetemporal_area	25	111	0.10630496476563	NonSig
1q21.1dup	0.111813461393943	0.221994251069628	0.503677283781879	0.615315208136572	lh_insula_area	25	111	0.854604455745239	NonSig
1q21.1dup	0.0320993642270235	0.22218699007805	0.144470043973986	0.88534636833472	rh_bankssts_area	25	111	0.962333009059478	NonSig
1q21.1dup	-0.00579503026334491	0.222203729193428	-0.0260798065108095	0.979232482424334	rh_caudalanteriorcingulate_area	25	111	0.995057764037783	NonSig
1q21.1dup	0.543974937387853	0.217178437601504	2.50473731828746	0.0134531241583749	rh_caudalmiddlefrontal_area	25	111	0.168164051979687	NonSig
1q21.1dup	0.379798641954502	0.219768691287096	1.72817447166917	0.0862605380571449	rh_cuneus_area	25	111	0.359418908571437	NonSig
1q21.1dup	0.0885138002142478	0.222072690858832	0.398580302116097	0.690836876576686	rh_entorhinal_area	25	111	0.893323547297439	NonSig
1q21.1dup	-0.374141208828127	0.219841098857362	-1.70187108221688	0.0910985128252921	rh_fusiform_area	25	111	0.369318295237671	NonSig
1q21.1dup	-0.106964057785258	0.222012082946663	-0.481793857188192	0.63073833359325	rh_inferiorparietal_area	25	111	0.867988532467775	NonSig
1q21.1dup	0.154484492761737	0.221803172758224	0.69649361116278	0.487326168317986	rh_inferiortemporal_area	25	111	0.797711878178997	NonSig
1q21.1dup	-0.0524096168604602	0.222158163509707	-0.235911280650149	0.813861707039582	rh_isthmuscingulate_area	25	111	0.962333009059478	NonSig
1q21.1dup	0.188299062652708	0.221608092947557	0.849693980703442	0.39701080082592	rh_lateraloccipital_area	25	111	0.771349839425667	NonSig
1q21.1dup	0.255503383340187	0.221105334479312	1.15557312962114	0.249912108463818	rh_lateralorbitofrontal_area	25	111	0.635369767280893	NonSig
1q21.1dup	0.336746295197577	0.220291837452979	1.52863718915348	0.128711568646194	rh_lingual_area	25	111	0.465832963969611	NonSig
1q21.1dup	0.0516507856629852	0.222159489780824	0.232494167653798	0.816508937806118	rh_medialorbitofrontal_area	25	111	0.962333009059478	NonSig
1q21.1dup	0.229628302567487	0.221317072789316	1.03755349586646	0.301346626333636	rh_middletemporal_area	25	111	0.679958442390112	NonSig
1q21.1dup	0.473652395695646	0.218404486181236	2.16869352812928	0.0318712646521394	rh_parahippocampal_area	25	111	0.219934671826249	NonSig
1q21.1dup	0.451701746971174	0.218751234503969	2.06491061865517	0.0408595095640722	rh_paracentral_area	25	111	0.266475062374384	NonSig
1q21.1dup	0.701465648209226	0.213781904498567	3.28122087720445	0.00131779982401208	rh_parsopercularis_area	25	111	0.049417493400453	Sig
1q21.1dup	-0.148317610326429	0.221834584444909	-0.668595524442504	0.504903658815557	rh_parsorbitalis_area	25	111	0.798240056342923	NonSig
1q21.1dup	0.0404380954910626	0.222176831829649	0.182008606199173	0.855851020168983	rh_parstriangularis_area	25	111	0.962333009059478	NonSig
1q21.1dup	0.354500791885869	0.220083861302312	1.61075323646253	0.109586622943544	rh_pericalcarine_area	25	111	0.421487011321323	NonSig
1q21.1dup	0.0925736101326372	0.22206033775509	0.416884937979048	0.677429643766127	rh_postcentral_area	25	111	0.889858876701757	NonSig
1q21.1dup	0.484808763771659	0.218221725507523	2.22163381140961	0.0279859358133821	rh_posteriorcingulate_area	25	111	0.219934671826249	NonSig
1q21.1dup	0.230839061680056	0.22130767304344	1.04306849602429	0.298794714574322	rh_precentral_area	25	111	0.679958442390112	NonSig
1q21.1dup	0.406636020988109	0.219410053012774	1.85331535818203	0.066036507697705	rh_precuneus_area	25	111	0.292927469705493	NonSig
1q21.1dup	0.182764174133171	0.221642671158177	0.824589295816329	0.411070209374726	rh_rostralanteriorcingulate_area	25	111	0.771349839425667	NonSig
1q21.1dup	0.549644679895479	0.217071879939088	2.53208605393621	0.0124927103583738	rh_rostralmiddlefrontal_area	25	111	0.168164051979687	NonSig
1q21.1dup	0.759047438283673	0.212308969493161	3.57520193374649	0.000487337300779239	rh_superiorfrontal_area	25	111	0.0251868545080927	Sig
1q21.1dup	0.329220398369809	0.220376715213539	1.49389829161762	0.137553231268226	rh_superiorparietal_area	25	111	0.468901983891591	NonSig
1q21.1dup	0.221489472248165	0.221378965784437	1.00049917327663	0.318872274432354	rh_superiortemporal_area	25	111	0.695123125594451	NonSig
1q21.1dup	0.370977856123653	0.219881101630732	1.68717481116987	0.0938962600738038	rh_supramarginal_area	25	111	0.370643131870278	NonSig
1q21.1dup	0.566528979385679	0.216747688994763	2.61377171776613	0.00997903177453847	rh_frontalpole_area	25	111	0.166317196242308	NonSig
1q21.1dup	0.056756464896987	0.222150193242155	0.255486903111173	0.798738801488117	rh_temporalpole_area	25	111	0.962333009059478	NonSig
1q21.1dup	0.547084632850882	0.217120136988558	2.51973234928326	0.0129186674526563	rh_transversetemporal_area	25	111	0.168164051979687	NonSig
1q21.1dup	0.00491614472739062	0.222203887275689	0.0221244767031962	0.982381572987085	rh_insula_area	25	111	0.995057764037783	NonSig
1q21.1dup	-0.02455128657199	0.224711123899186	-0.10925710372489	0.913155016605805	Left-Thalamus-Proper	24	118	0.983841520868376	NonSig
1q21.1dup	-0.0146915658636374	0.224717273354284	-0.0653779998499492	0.947966304457652	Right-Thalamus-Proper	24	118	0.994769401860974	NonSig
1q21.1dup	-0.403640463043561	0.222116276351427	-1.81724846856757	0.0713176173828418	Left-Caudate	24	118	0.30564693164075	NonSig
1q21.1dup	-0.203604599417373	0.224060904050238	-0.908702034745525	0.365069067927208	Right-Caudate	24	118	0.771272678719453	NonSig
1q21.1dup	-0.414446866004859	0.221974082294952	-1.86709575153984	0.0639794147936318	Left-Putamen	24	118	0.292927469705493	NonSig
1q21.1dup	-0.419919592061388	0.22190060178957	-1.89237698624901	0.0605054010674866	Right-Putamen	24	118	0.292927469705493	NonSig
1q21.1dup	-0.351256561068757	0.222751207829713	-1.57690081455039	0.117075317491973	Left-Pallidum	24	118	0.439032440594897	NonSig
1q21.1dup	-0.313695020706757	0.223151304983558	-1.40575033038624	0.162013699538187	Right-Pallidum	24	118	0.476510880994667	NonSig
1q21.1dup	-0.860953389211307	0.212614246865788	-4.04936828976838	8.46584170207997e-05	Left-Hippocampus	24	118	0.01269876255312	Sig
1q21.1dup	-0.766455797338563	0.215181995478967	-3.56189557417448	0.000503737090161854	Right-Hippocampus	24	118	0.0251868545080927	Sig
1q21.1dup	-0.439122658852819	0.221634940268892	-1.98128805106301	0.0495179978449179	Left-Amygdala	24	118	0.292927469705493	NonSig
1q21.1dup	0.134040059874018	0.224434981303626	0.597233368414536	0.551316282677027	Right-Amygdala	24	118	0.810759239230923	NonSig
1q21.1dup	-0.325309095909239	0.223032496773068	-1.45857263231123	0.146922621619365	Left-Accumbens-area	24	118	0.468901983891591	NonSig
1q21.1dup	0.317367056126426	0.223114214920183	1.42244211665295	0.157122197645107	Right-Accumbens-area	24	118	0.472824521695887	NonSig

## Sheet: Table S9
Group differences in RID-scores for 1q21.1 distal duplication carriers
CNV	Estimate	S.E.	T-value	P-value	Region of Interest	Cases	Controls	PFDR	Pcorrected_dic
1q21.1dup	-0.0478799900533656	0.22161045955351	-0.21605473924756	0.829266435818639	lh_bankssts_thickness	25	114	0.961522679138357	NonSig
1q21.1dup	0.133882171497832	0.221352872161609	0.604835935447387	0.54628849309606	lh_caudalanteriorcingulate_thickness	25	114	0.758734018188972	NonSig
1q21.1dup	0.0531994617329648	0.221601604335888	0.240068035122746	0.810636350597865	lh_caudalmiddlefrontal_thickness	25	114	0.961522679138357	NonSig
1q21.1dup	0.261410277783298	0.220520137989307	1.18542587614367	0.237901187173755	lh_cuneus_thickness	25	114	0.644268097418896	NonSig
1q21.1dup	-0.430650649802763	0.218573115489303	-1.97028188411323	0.0508224384443886	lh_entorhinal_thickness	25	114	0.363679386767141	NonSig
1q21.1dup	-0.167338532995009	0.221186649244752	-0.756548976018178	0.450619159085945	lh_fusiform_thickness	25	114	0.717591713882201	NonSig
1q21.1dup	0.0686998800680267	0.221570483459876	0.310058808354171	0.756987388815623	lh_inferiorparietal_thickness	25	114	0.938414118366475	NonSig
1q21.1dup	0.117301063273278	0.221421531739446	0.529763579683433	0.597133336301425	lh_inferiortemporal_thickness	25	114	0.792654871196582	NonSig
1q21.1dup	0.491025140865764	0.217641985316394	2.25611404964875	0.0256475993083938	lh_isthmuscingulate_thickness	25	114	0.247711112752559	NonSig
1q21.1dup	0.21349170911646	0.220896441799035	0.966478714540312	0.335507704432794	lh_lateraloccipital_thickness	25	114	0.662186258748936	NonSig
1q21.1dup	0.175318706214908	0.22114152529992	0.792789621836668	0.429271173736392	lh_lateralorbitofrontal_thickness	25	114	0.717591713882201	NonSig
1q21.1dup	0.352048389577257	0.219597977853319	1.60314950537663	0.111204705397465	lh_lingual_thickness	25	114	0.467402985540018	NonSig
1q21.1dup	0.549662761768111	0.216616266788381	2.53749531333717	0.0122846466987075	lh_medialorbitofrontal_thickness	25	114	0.186388372578661	NonSig
1q21.1dup	-0.0615788649603267	0.221585763976235	-0.277900817522424	0.78150744761104	lh_middletemporal_thickness	25	114	0.953057862940293	NonSig
1q21.1dup	0.162458574507633	0.22121320309058	0.734398183462455	0.463961209377806	lh_parahippocampal_thickness	25	114	0.717591713882201	NonSig
1q21.1dup	-0.233669258001114	0.220747320517662	-1.05853723367128	0.291673394796427	lh_paracentral_thickness	25	114	0.662186258748936	NonSig
1q21.1dup	0.240972172893451	0.220690004993967	1.09190342761576	0.276792035761459	lh_parsopercularis_thickness	25	114	0.662186258748936	NonSig
1q21.1dup	-0.171093425042581	0.221165680137716	-0.773598439577263	0.440501113610062	lh_parsorbitalis_thickness	25	114	0.717591713882201	NonSig
1q21.1dup	0.00820215999432848	0.221647102960561	0.0370054915438617	0.970534494053013	lh_parstriangularis_thickness	25	114	0.98251760481608	NonSig
1q21.1dup	0.340025875133585	0.21973621744193	1.54742754331541	0.124067123414363	lh_pericalcarine_thickness	25	114	0.467402985540018	NonSig
1q21.1dup	-0.392325518699992	0.219099134366263	-1.79063016307564	0.0755609195758067	lh_postcentral_thickness	25	114	0.45336551745484	NonSig
1q21.1dup	0.12693342191084	0.22138275178911	0.573366357067226	0.567336644184208	lh_posteriorcingulate_thickness	25	114	0.77364087843301	NonSig
1q21.1dup	-0.36205973103633	0.219479129030386	-1.64963171047669	0.101309293523689	lh_precentral_thickness	25	114	0.467402985540018	NonSig
1q21.1dup	0.219551566670462	0.220853081021758	0.994106877090987	0.32192341313332	lh_precuneus_thickness	25	114	0.662186258748936	NonSig
1q21.1dup	0.266742671438132	0.220473522634019	1.20986260958382	0.228415089797615	lh_rostralanteriorcingulate_thickness	25	114	0.634486360548932	NonSig
1q21.1dup	0.215734275556544	0.220880537751118	0.976701151459651	0.3304386187711	lh_rostralmiddlefrontal_thickness	25	114	0.662186258748936	NonSig
1q21.1dup	0.0913288170611872	0.221510826924984	0.412299562639961	0.680764309368475	lh_superiorfrontal_thickness	25	114	0.865378359366706	NonSig
1q21.1dup	0.097987595360352	0.221490055912701	0.442401781680769	0.658896137010261	lh_superiorparietal_thickness	25	114	0.844738637192642	NonSig
1q21.1dup	-0.326657432724311	0.219884197083979	-1.48558849183488	0.139685508021313	lh_superiortemporal_thickness	25	114	0.476200595527204	NonSig
1q21.1dup	-0.172196006299261	0.221159434038576	-0.77860574679001	0.437554722295011	lh_supramarginal_thickness	25	114	0.717591713882201	NonSig
1q21.1dup	0.247378991951019	0.220638257135755	1.12119718113442	0.264165372525911	lh_frontalpole_thickness	25	114	0.660413431314777	NonSig
1q21.1dup	-0.484992155531552	0.217740703705325	-2.22738398139792	0.0275530473856391	lh_temporalpole_thickness	25	114	0.247711112752559	NonSig
1q21.1dup	-0.514453824012485	0.217246598400094	-2.36806388593039	0.0192788629547307	lh_transversetemporal_thickness	25	114	0.247711112752559	NonSig
1q21.1dup	-0.161861985168778	0.221216395254823	-0.731690727454113	0.465607104367412	lh_insula_thickness	25	114	0.717591713882201	NonSig
1q21.1dup	-0.228630604880228	0.220785828817388	-1.03553115752428	0.302245307616487	rh_bankssts_thickness	25	114	0.662186258748936	NonSig
1q21.1dup	-0.16416405106242	0.221204012584351	-0.742138667126664	0.459273790041318	rh_caudalanteriorcingulate_thickness	25	114	0.717591713882201	NonSig
1q21.1dup	-0.209161965753883	0.220926674559475	-0.946748355176887	0.345433918723427	rh_caudalmiddlefrontal_thickness	25	114	0.664295997545052	NonSig
1q21.1dup	0.32857914096855	0.219863296344874	1.49447018411452	0.137352526024729	rh_cuneus_thickness	25	114	0.476200595527204	NonSig
1q21.1dup	-0.381533113294062	0.219238209934429	-1.74026741692597	0.0840575185800116	rh_entorhinal_thickness	25	114	0.466986214333398	NonSig
1q21.1dup	-0.356730887244154	0.219542812775611	-1.62488073617222	0.10648638003703	rh_fusiform_thickness	25	114	0.467402985540018	NonSig
1q21.1dup	0.257673245723026	0.220552240103798	1.16830935655769	0.244711048432942	rh_inferiorparietal_thickness	25	114	0.644268097418896	NonSig
1q21.1dup	-0.00537406602095835	0.221647735168076	-0.0242459775954091	0.980691683916498	rh_inferiortemporal_thickness	25	114	0.98251760481608	NonSig
1q21.1dup	0.340394134569433	0.21973205562602	1.54913279994421	0.123656793513601	rh_isthmuscingulate_thickness	25	114	0.467402985540018	NonSig
1q21.1dup	0.633303744689002	0.214942747134295	2.94638341201304	0.0037797324811021	rh_lateraloccipital_thickness	25	114	0.0848707519356002	NonSig
1q21.1dup	0.016666439465538	0.221643636932332	0.075194757206706	0.940169445530529	rh_lateralorbitofrontal_thickness	25	114	0.980240262356577	NonSig
1q21.1dup	-0.0624678844061738	0.221583947599166	-0.281915206778314	0.778433939758085	rh_lingual_thickness	25	114	0.953057862940293	NonSig
1q21.1dup	0.177801698612191	0.221127054532963	0.804070306945125	0.422749396994547	rh_medialorbitofrontal_thickness	25	114	0.717591713882201	NonSig
1q21.1dup	-0.0146030171904034	0.221644699365396	-0.0658848022633256	0.947565586944691	rh_middletemporal_thickness	25	114	0.980240262356577	NonSig
1q21.1dup	-0.149401714222008	0.221280372463959	-0.675169300188798	0.500706136460601	rh_parahippocampal_thickness	25	114	0.740315125659651	NonSig
1q21.1dup	-0.216660939850965	0.220873917083212	-0.980925872606952	0.328358381564644	rh_paracentral_thickness	25	114	0.662186258748936	NonSig
1q21.1dup	0.365670132061376	0.219435434700611	1.6664133236288	0.0979158547248091	rh_parsopercularis_thickness	25	114	0.467402985540018	NonSig
1q21.1dup	-0.0862521461672656	0.221525679964491	-0.389355067913983	0.697618059706341	rh_parsorbitalis_thickness	25	114	0.872022574632926	NonSig
1q21.1dup	-0.0394791654048388	0.221622545417071	-0.178136955022076	0.858878556735104	rh_parstriangularis_thickness	25	114	0.961522679138357	NonSig
1q21.1dup	0.555835668407112	0.216501260519853	2.56735534505649	0.0113204786259143	rh_pericalcarine_thickness	25	114	0.186388372578661	NonSig
1q21.1dup	-0.147112571075809	0.221291567207025	-0.664790678346006	0.507301878111043	rh_postcentral_thickness	25	114	0.740315125659651	NonSig
1q21.1dup	0.0163391122292422	0.221643814827083	0.0737178803838456	0.941342394788489	rh_posteriorcingulate_thickness	25	114	0.980240262356577	NonSig
1q21.1dup	-0.227929100195873	0.220791123027704	-1.03232909489424	0.303736925761866	rh_precentral_thickness	25	114	0.662186258748936	NonSig
1q21.1dup	-0.238868261797544	0.2207066995384	-1.08228822367934	0.281025755347507	rh_precuneus_thickness	25	114	0.662186258748936	NonSig
1q21.1dup	-0.156913357703807	0.221242419375492	-0.709237216564217	0.479382530949048	rh_rostralanteriorcingulate_thickness	25	114	0.719073796423573	NonSig
1q21.1dup	-0.158720831027602	0.221233008149323	-0.717437385837433	0.474325751090918	rh_rostralmiddlefrontal_thickness	25	114	0.718675380440785	NonSig
1q21.1dup	-0.0489422847632008	0.221608765679348	-0.220849949744392	0.825538070665543	rh_superiorfrontal_thickness	25	114	0.961522679138357	NonSig
1q21.1dup	0.0103287543207234	0.221646454072905	0.0466001333697223	0.962899786158493	rh_superiorparietal_thickness	25	114	0.98251760481608	NonSig
1q21.1dup	-0.225496589463799	0.220809354040094	-1.02122752201365	0.308946609202468	rh_superiortemporal_thickness	25	114	0.662186258748936	NonSig
1q21.1dup	-0.0169620430584568	0.221643473246418	-0.0765285023285968	0.939110285466224	rh_supramarginal_thickness	25	114	0.980240262356577	NonSig
1q21.1dup	0.21649597573595	0.220875097780531	0.980173762961125	0.328728088005242	rh_frontalpole_thickness	25	114	0.662186258748936	NonSig
1q21.1dup	-0.349364915460768	0.219629257481462	-1.59070298496209	0.113981365442427	rh_temporalpole_thickness	25	114	0.467402985540018	NonSig
1q21.1dup	-0.483405068255849	0.217766463267185	-2.21983248018655	0.0280739261119567	rh_transversetemporal_thickness	25	114	0.247711112752559	NonSig
1q21.1dup	0.0370320701128031	0.221625628665892	0.167092904984514	0.867543328985461	rh_insula_thickness	25	114	0.963937032206068	NonSig
1q21.1dup	-0.24435515846208	0.221199355832056	-1.10468295688711	0.271276610545077	lh_bankssts_area	25	111	0.662186258748936	NonSig
1q21.1dup	0.086983967445602	0.222077201945758	0.391683462703424	0.695914296153894	lh_caudalanteriorcingulate_area	25	111	0.872022574632926	NonSig
1q21.1dup	0.276639313414988	0.220915444526902	1.25224071140621	0.212663375975228	lh_caudalmiddlefrontal_area	25	111	0.601877479175174	NonSig
1q21.1dup	0.016648935420737	0.222199638438345	0.0749278240853514	0.940383881291565	lh_cuneus_area	25	111	0.980240262356577	NonSig
1q21.1dup	-0.359995655843739	0.22001728805869	-1.63621531298809	0.104141173233059	lh_entorhinal_area	25	111	0.467402985540018	NonSig
1q21.1dup	-0.0402117034229553	0.222177138470939	-0.180989383964971	0.85664936947625	lh_fusiform_area	25	111	0.961522679138357	NonSig
1q21.1dup	-0.288462046824081	0.220802570416818	-1.30642522086378	0.19364589817134	lh_inferiorparietal_area	25	111	0.58093769451402	NonSig
1q21.1dup	-0.333883621497918	0.220324352884486	-1.51541859593238	0.132021808600731	lh_inferiortemporal_area	25	111	0.471506459288326	NonSig
1q21.1dup	-0.693345102297674	0.213979507760238	-3.24024066395442	0.00150643154532202	lh_isthmuscingulate_area	25	111	0.0564911829495756	NonSig
1q21.1dup	-0.205546098274154	0.221493691458637	-0.927999786000851	0.355076229655699	lh_lateraloccipital_area	25	111	0.672473890253602	NonSig
1q21.1dup	-0.0318771149804191	0.222187228863016	-0.143469609588011	0.886134836738071	lh_lateralorbitofrontal_area	25	111	0.965102593431086	NonSig
1q21.1dup	-0.29114079990871	0.220776331247577	-1.31871382345885	0.18951413780664	lh_lingual_area	25	111	0.580145319816246	NonSig
1q21.1dup	0.106011896746906	0.222015491155835	0.477497746643702	0.633785656220573	lh_medialorbitofrontal_area	25	111	0.8266769428964	NonSig
1q21.1dup	-0.254453114789101	0.221114372859393	-1.1507760056417	0.251873774559409	lh_middletemporal_area	25	111	0.644268097418896	NonSig
1q21.1dup	-0.408283538763507	0.219387219321056	-1.86101788439196	0.0649330186285607	lh_parahippocampal_area	25	111	0.412076349725194	NonSig
1q21.1dup	0.486615346441651	0.218191715659111	2.23021916744955	0.0273963961785377	lh_paracentral_area	25	111	0.247711112752559	NonSig
1q21.1dup	0.37147658822677	0.219874817855484	1.68949128349445	0.0934506997304957	lh_parsopercularis_area	25	111	0.467402985540018	NonSig
1q21.1dup	-0.139836702803658	0.221875686465454	-0.630247978186789	0.529605655636958	lh_parsorbitalis_area	25	111	0.748111864655201	NonSig
1q21.1dup	-0.0502123630645467	0.222161950723658	-0.226016934497504	0.821532628134544	lh_parstriangularis_area	25	111	0.961522679138357	NonSig
1q21.1dup	0.0333053883065991	0.222185665391397	0.149898906610061	0.881069761711135	lh_pericalcarine_area	25	111	0.965102593431086	NonSig
1q21.1dup	-0.336126103759175	0.220298905807336	-1.52577291533684	0.129423257474203	lh_postcentral_area	25	111	0.471506459288326	NonSig
1q21.1dup	0.254393290305129	0.221114886563928	1.15050277373152	0.251985831979676	lh_posteriorcingulate_area	25	111	0.644268097418896	NonSig
1q21.1dup	0.0550755125305781	0.222153350694725	0.247916641177566	0.804578403632355	lh_precentral_area	25	111	0.961522679138357	NonSig
1q21.1dup	-0.199084450072203	0.221537733013866	-0.898648042316759	0.37045209518718	lh_precuneus_area	25	111	0.678274741237501	NonSig
1q21.1dup	0.121751204556754	0.221955233828625	0.548539462019445	0.584234305369086	lh_rostralanteriorcingulate_area	25	111	0.782456658976455	NonSig
1q21.1dup	0.489216478414926	0.218148303886447	2.24258667016535	0.0265661988328563	lh_rostralmiddlefrontal_area	25	111	0.247711112752559	NonSig
1q21.1dup	0.364462218967307	0.219962403625413	1.65692960687942	0.0998733111130209	lh_superiorfrontal_area	25	111	0.467402985540018	NonSig
1q21.1dup	0.182355917737234	0.221645180605602	0.822738023172812	0.412118683733713	lh_superiorparietal_area	25	111	0.717591713882201	NonSig
1q21.1dup	-0.112997081207195	0.221989778503676	-0.509019297955305	0.611575837544424	lh_superiortemporal_area	25	111	0.804705049400558	NonSig
1q21.1dup	0.384690781434933	0.219705182699881	1.75094085950819	0.0822444579399033	lh_supramarginal_area	25	111	0.466986214333398	NonSig
1q21.1dup	0.138466398067156	0.221882099807744	0.624053937596291	0.53365313012071	lh_frontalpole_area	25	111	0.748111864655201	NonSig
1q21.1dup	-0.406790765055261	0.219407912374536	-1.85403872017549	0.0659322159560311	lh_temporalpole_area	25	111	0.412076349725194	NonSig
1q21.1dup	0.478313870360034	0.218328659170537	2.19079745268999	0.0301955299229788	lh_transversetemporal_area	25	111	0.251629416024823	NonSig
1q21.1dup	-0.122026033219837	0.221954107523411	-0.549780468500529	0.583385119553467	lh_insula_area	25	111	0.782456658976455	NonSig
1q21.1dup	-0.187156758650779	0.22161531420876	-0.844511848465846	0.399888682452185	rh_bankssts_area	25	111	0.714679952179177	NonSig
1q21.1dup	-0.238220106970184	0.221249292044593	-1.07670449369018	0.283546936183155	rh_caudalanteriorcingulate_area	25	111	0.662186258748936	NonSig
1q21.1dup	0.316075857280761	0.2205202848601	1.43331874199819	0.154095879066947	rh_caudalmiddlefrontal_area	25	111	0.513652930223157	NonSig
1q21.1dup	0.198944243826442	0.221538672949943	0.898011354755174	0.3707901918765	rh_cuneus_area	25	111	0.678274741237501	NonSig
1q21.1dup	-0.129382731315334	0.221923012149023	-0.583007278345937	0.560868266377892	rh_entorhinal_area	25	111	0.771837063822787	NonSig
1q21.1dup	-0.631578595487911	0.215401823291139	-2.93209493697861	0.00396063509032801	rh_fusiform_area	25	111	0.0848707519356002	NonSig
1q21.1dup	-0.415718969403011	0.21928298956519	-1.8958103874237	0.0601384599133524	rh_inferiorparietal_area	25	111	0.410034953954675	NonSig
1q21.1dup	-0.166869652238221	0.221736207657667	-0.752559331653437	0.45303475553035	rh_inferiortemporal_area	25	111	0.717591713882201	NonSig
1q21.1dup	-0.298718047585418	0.220700779138657	-1.35349792941939	0.178175337868626	rh_isthmuscingulate_area	25	111	0.556797930839457	NonSig
1q21.1dup	-0.0214017990709526	0.222196601449296	-0.0963192007949606	0.923410965835153	rh_lateraloccipital_area	25	111	0.980240262356577	NonSig
1q21.1dup	0.0402192261329014	0.222177128309312	0.181023251308338	0.85662283904712	rh_lateralorbitofrontal_area	25	111	0.961522679138357	NonSig
1q21.1dup	0.141636241190557	0.221867167995426	0.638383058071381	0.524313894105303	rh_lingual_area	25	111	0.748111864655201	NonSig
1q21.1dup	-0.253633430729525	0.221121400758447	-1.14703248920983	0.253412118318099	rh_medialorbitofrontal_area	25	111	0.644268097418896	NonSig
1q21.1dup	-0.0425288083426092	0.222173918641357	-0.191421246034108	0.848485322116687	rh_middletemporal_area	25	111	0.961522679138357	NonSig
1q21.1dup	0.235773738383156	0.221268847085025	1.06555324660121	0.288541828028006	rh_parahippocampal_area	25	111	0.662186258748936	NonSig
1q21.1dup	0.300834107481263	0.220679328641116	1.36321833736634	0.175099855694945	rh_paracentral_area	25	111	0.556797930839457	NonSig
1q21.1dup	0.550053180498224	0.217064157838665	2.5340580682466	0.012425891505244	rh_parsopercularis_area	25	111	0.186388372578661	NonSig
1q21.1dup	-0.431510913524797	0.219055205808899	-1.96987289999052	0.0509151141473998	rh_parsorbitalis_area	25	111	0.363679386767141	NonSig
1q21.1dup	-0.204027833836927	0.221504166923442	-0.921101560619601	0.358652741468587	rh_parstriangularis_area	25	111	0.672473890253602	NonSig
1q21.1dup	0.145416621685402	0.221848916963469	0.655475914310398	0.513285153790692	rh_pericalcarine_area	25	111	0.740315125659651	NonSig
1q21.1dup	-0.104284421768608	0.222021596629909	-0.46970395381149	0.639329994613892	rh_postcentral_area	25	111	0.826719820621411	NonSig
1q21.1dup	0.279559171557737	0.220888012515935	1.26561495290546	0.207847109423488	rh_posteriorcingulate_area	25	111	0.601877479175174	NonSig
1q21.1dup	-0.00487818115582393	0.222203893519578	-0.021953625917874	0.98251760481608	rh_precentral_area	25	111	0.98251760481608	NonSig
1q21.1dup	0.187025258668666	0.221616142671979	0.843915323196864	0.400220773220339	rh_precuneus_area	25	111	0.714679952179177	NonSig
1q21.1dup	0.0395566230689805	0.222178016057643	0.178040220949302	0.858960260030265	rh_rostralanteriorcingulate_area	25	111	0.961522679138357	NonSig
1q21.1dup	0.449328197325216	0.218787711245001	2.05371771005023	0.0419477202877075	rh_rostralmiddlefrontal_area	25	111	0.33116621279769	NonSig
1q21.1dup	0.752803478472592	0.212474812186176	3.54302456242657	0.000545006785969042	rh_superiorfrontal_area	25	111	0.0564911829495756	NonSig
1q21.1dup	0.161104623847686	0.22176802315138	0.726455606892052	0.468826586403038	rh_superiorparietal_area	25	111	0.717591713882201	NonSig
1q21.1dup	-0.0154931895664601	0.222200262256742	-0.0697262433856107	0.944515500356774	rh_superiortemporal_area	25	111	0.980240262356577	NonSig
1q21.1dup	0.169197839618096	0.221723040685406	0.763104452722008	0.446742465952123	rh_supramarginal_area	25	111	0.717591713882201	NonSig
1q21.1dup	0.308854693298396	0.220596629834539	1.4000879955875	0.163798040520582	rh_frontalpole_area	25	111	0.534124045175811	NonSig
1q21.1dup	-0.214347007854887	0.221431428293543	-0.968006255962614	0.334785148200677	rh_temporalpole_area	25	111	0.662186258748936	NonSig
1q21.1dup	0.340345308864807	0.220250557573793	1.54526423276262	0.124640796144005	rh_transversetemporal_area	25	111	0.467402985540018	NonSig
1q21.1dup	-0.210723038272279	0.221457384758021	-0.951528613518709	0.343049244829387	rh_insula_area	25	111	0.664295997545052	NonSig
1q21.1dup	0.351633862614136	0.222746955741589	1.57862477376378	0.116678983174949	Left-Thalamus-Proper	24	118	0.467402985540018	NonSig
1q21.1dup	0.378107468534922	0.222436989416191	1.69984079323904	0.0913815394810267	Right-Thalamus-Proper	24	118	0.467402985540018	NonSig
1q21.1dup	-0.177231241081462	0.224220942398691	-0.790431255820537	0.430612836064166	Left-Caudate	24	118	0.717591713882201	NonSig
1q21.1dup	0.147464706502423	0.224374836483402	0.657224797636038	0.512115409516071	Right-Caudate	24	118	0.740315125659651	NonSig
1q21.1dup	-0.216468857482277	0.223974751255225	-0.966487768237791	0.335466763095689	Left-Putamen	24	118	0.662186258748936	NonSig
1q21.1dup	-0.281881931295969	0.223454339072504	-1.26147441336777	0.209235809513233	Right-Putamen	24	118	0.601877479175174	NonSig
1q21.1dup	-0.0317341542914812	0.224704698242075	-0.141226038172526	0.887894385956599	Left-Pallidum	24	118	0.965102593431086	NonSig
1q21.1dup	-0.053606500763111	0.224675028768747	-0.238595722261093	0.811767974019228	Right-Pallidum	24	118	0.961522679138357	NonSig
1q21.1dup	-0.706974736419351	0.21663171473893	-3.2634867764923	0.00138301355387723	Left-Hippocampus	24	118	0.0564911829495756	NonSig
1q21.1dup	-0.661592846006848	0.217653232727623	-3.03966468917457	0.00282725329452591	Right-Hippocampus	24	118	0.0848175988357773	NonSig
1q21.1dup	-0.167414395036207	0.224274826218891	-0.746469846209181	0.456635326048015	Left-Amygdala	24	118	0.717591713882201	NonSig
1q21.1dup	0.501951576218673	0.220680115444584	2.27456640217646	0.0244518790674731	Right-Amygdala	24	118	0.247711112752559	NonSig
1q21.1dup	0.00730481177195608	0.224719855661003	0.0325063032390677	0.97411458688904	Left-Accumbens-area	24	118	0.98251760481608	NonSig
1q21.1dup	0.709341671379573	0.216576440604396	3.27524854227	0.0013306555069559	Right-Accumbens-area	24	118	0.0564911829495756	NonSig

## Sheet: Table S10
Group differences in Z-scores for 15q11.2 BP1-BP2 deletion carriers
CNV	Estimate	S.E.	T-value	P-value	Region of Interest	Cases	Controls	PFDR	Pcorrected_dic
15q11.2del	0.0966821314651271	0.0883183328714658	1.09470059410919	0.273927947153586	lh_bankssts_thickness	153	790	0.400965767993949	NonSig
15q11.2del	0.231267616944172	0.0880523893526705	2.62647747147316	0.00876756366044011	lh_caudalanteriorcingulate_thickness	153	790	0.0355441770017842	Sig
15q11.2del	0.303494767093638	0.0878190024361463	3.45591225901605	0.000572948730389224	lh_caudalmiddlefrontal_thickness	153	790	0.00477457275324353	Sig
15q11.2del	-0.111402979442403	0.0882999018811551	-1.26164329822635	0.207389814781517	lh_cuneus_thickness	153	790	0.330941193800293	NonSig
15q11.2del	0.0682156586460201	0.088346569223874	0.772137042165822	0.440227136715265	lh_entorhinal_thickness	153	790	0.584372305374246	NonSig
15q11.2del	0.182968821209273	0.088173039096071	2.07511074910228	0.0382475151162851	lh_fusiform_thickness	153	790	0.0940512666793897	NonSig
15q11.2del	0.117426063328953	0.088291607755453	1.32997989632487	0.183847161635909	lh_inferiorparietal_thickness	153	790	0.303044771927322	NonSig
15q11.2del	0.0289103030566625	0.0883695265513997	0.327152404056923	0.743625378326326	lh_inferiortemporal_thickness	153	790	0.851479440831671	NonSig
15q11.2del	0.299210563034611	0.0878346241412928	3.4065218125519	0.000685815184930875	lh_isthmuscingulate_thickness	153	790	0.00525476120866146	Sig
15q11.2del	0.0260850795974291	0.0883704607830771	0.295178721105236	0.767922470403854	lh_lateraloccipital_thickness	153	790	0.856628801448776	NonSig
15q11.2del	0.250350604945515	0.0879969107695652	2.84499311119115	0.00453758414555963	lh_lateralorbitofrontal_thickness	153	790	0.0243084864940694	Sig
15q11.2del	0.0135830597983598	0.0883734426478704	0.153700697759194	0.877878689344764	lh_lingual_thickness	153	790	0.908150368287687	NonSig
15q11.2del	0.344830135310694	0.0876567064103767	3.9338705437588	8.97321382835641e-05	lh_medialorbitofrontal_thickness	153	790	0.00126385866723166	Sig
15q11.2del	0.256036445308443	0.0879795234307749	2.91018222563914	0.00369730375685546	lh_middletemporal_thickness	153	790	0.0212774810780765	Sig
15q11.2del	0.0250059247981019	0.0883707922961307	0.282965945516331	0.777265176157675	lh_parahippocampal_thickness	153	790	0.856628801448776	NonSig
15q11.2del	0.0767030816492806	0.0883391713099619	0.868279388541546	0.385462785704769	lh_paracentral_thickness	153	790	0.535364980145512	NonSig
15q11.2del	0.275430642300706	0.0879172503028805	3.13283958895245	0.00178478885800453	lh_parsopercularis_thickness	153	790	0.0116399273348122	Sig
15q11.2del	0.296743894263214	0.0878435164915012	3.37809671237289	0.000759829408721794	lh_parsorbitalis_thickness	153	790	0.00542735291944139	Sig
15q11.2del	0.222518921532232	0.0880763431886745	2.5264323367236	0.0116857614751125	lh_parstriangularis_thickness	153	790	0.0407642842155089	Sig
15q11.2del	-0.128159118074482	0.0882757432887497	-1.45180446292334	0.146889294804492	lh_pericalcarine_thickness	153	790	0.259216402596162	NonSig
15q11.2del	0.429145617559254	0.0872602338015541	4.91799756731354	1.03149616267758e-06	lh_postcentral_thickness	153	790	7.68606375519212e-05	Sig
15q11.2del	0.359458739227679	0.0875942317744207	4.10368048153427	4.41884259302207e-05	lh_posteriorcingulate_thickness	153	790	0.000736473765503679	Sig
15q11.2del	0.179087789763671	0.0881815064431491	2.03089964083489	0.0425458830434491	lh_precentral_thickness	153	790	0.0997169133830839	NonSig
15q11.2del	0.29869752232375	0.0878364797922975	3.40060898421778	0.000700634827821528	lh_precuneus_thickness	153	790	0.00525476120866146	Sig
15q11.2del	0.144841461912211	0.0882483258372165	1.64129416097238	0.101070523619653	lh_rostralanteriorcingulate_thickness	153	790	0.196248029466865	NonSig
15q11.2del	0.344148092275589	0.0876595548397294	3.92596212591776	9.26829689303214e-05	lh_rostralmiddlefrontal_thickness	153	790	0.00126385866723166	Sig
15q11.2del	0.389995492634833	0.0874552949353874	4.45936970337776	9.21152450401992e-06	lh_superiorfrontal_thickness	153	790	0.000197389810800427	Sig
15q11.2del	0.207250150693248	0.0881159220024206	2.35201704735672	0.0188771735918598	lh_superiorparietal_thickness	153	790	0.05982696606853	NonSig
15q11.2del	0.0223876634123748	0.0883715384053225	0.253335675901579	0.800064165261957	lh_superiortemporal_thickness	153	790	0.863378595606429	NonSig
15q11.2del	0.131369046324248	0.0882707287481355	1.48825152105729	0.137019602355605	lh_supramarginal_thickness	153	790	0.25064561406513	NonSig
15q11.2del	0.318520939376075	0.0877624330460581	3.62935402222627	0.000299434464533044	lh_frontalpole_thickness	153	790	0.00299434464533044	Sig
15q11.2del	-0.10393839821395	0.088309574171169	-1.17697768548276	0.239502034424203	lh_temporalpole_thickness	153	790	0.366584746567658	NonSig
15q11.2del	-0.0290803458481427	0.0883694672596601	-0.329076849164367	0.742170828029229	lh_transversetemporal_thickness	153	790	0.851479440831671	NonSig
15q11.2del	0.309742711021069	0.0877958170129525	3.52798939128698	0.000438971571670337	lh_insula_thickness	153	790	0.0038732785735618	Sig
15q11.2del	0.19956668623047	0.0881347687127089	2.264335507375	0.023780334396232	rh_bankssts_thickness	153	790	0.0698443939245428	NonSig
15q11.2del	0.129941066927696	0.0882729748854506	1.47203679377881	0.141345298243641	rh_caudalanteriorcingulate_thickness	153	790	0.252402318292216	NonSig
15q11.2del	0.262334328578354	0.0879598045363254	2.98243419208618	0.00293339905212372	rh_caudalmiddlefrontal_thickness	153	790	0.0176003943127423	Sig
15q11.2del	0.0244158266004329	0.0883709676493007	0.276287872022935	0.782387638656549	rh_cuneus_thickness	153	790	0.856628801448776	NonSig
15q11.2del	0.10095776758619	0.0883132487328874	1.14317805125194	0.253255424290673	rh_entorhinal_thickness	153	790	0.376121917263376	NonSig
15q11.2del	0.189364874445278	0.0881586867026894	2.14800017477462	0.0319684839784764	rh_fusiform_thickness	153	790	0.0888013443846568	NonSig
15q11.2del	0.204007719730535	0.0881239626520266	2.31500846751633	0.0208268546396965	rh_inferiorparietal_thickness	153	790	0.0637556774684585	NonSig
15q11.2del	0.0466823188031492	0.0883614483662763	0.528310928196214	0.597408116038904	rh_inferiortemporal_thickness	153	790	0.722671108111578	NonSig
15q11.2del	0.199085633371122	0.0881359248711626	2.25884772483123	0.024121048667805	rh_isthmuscingulate_thickness	153	790	0.0698443939245428	NonSig
15q11.2del	0.0291525329880325	0.0883694419837791	0.329893822271546	0.741553614967669	rh_lateraloccipital_thickness	153	790	0.851479440831671	NonSig
15q11.2del	0.224736784365187	0.0880703587084885	2.55178686292243	0.0108742977084228	rh_lateralorbitofrontal_thickness	153	790	0.0407642842155089	Sig
15q11.2del	0.198957203190846	0.088136233064723	2.25738264811864	0.0242127232271748	rh_lingual_thickness	153	790	0.0698443939245428	NonSig
15q11.2del	0.233305846080403	0.0880466750829977	2.64979734737826	0.00818910064019717	rh_medialorbitofrontal_thickness	153	790	0.0355441770017842	Sig
15q11.2del	0.231380206467337	0.0880520750207298	2.62776551731306	0.00873468311866094	rh_middletemporal_thickness	153	790	0.0355441770017842	Sig
15q11.2del	0.206788540092201	0.088117074499548	2.34674767934178	0.0191446291419296	rh_parahippocampal_thickness	153	790	0.05982696606853	NonSig
15q11.2del	0.0701142385092502	0.0883449896516125	0.79364136874932	0.427604318653478	rh_paracentral_thickness	153	790	0.572684355339479	NonSig
15q11.2del	0.335497144673204	0.0876951867267081	3.82571902969705	0.000138991579136671	rh_parsopercularis_thickness	153	790	0.00160374899003851	Sig
15q11.2del	0.231689339117676	0.0880512111793306	2.63130212537115	0.00864496930999022	rh_parsorbitalis_thickness	153	790	0.0355441770017842	Sig
15q11.2del	0.367362349528259	0.0875593784409362	4.19557968625904	2.97924325142e-05	rh_parstriangularis_thickness	153	790	0.000558608109641251	Sig
15q11.2del	-0.0758135138530045	0.0883399873683041	-0.858201547357317	0.390999717805019	rh_pericalcarine_thickness	153	790	0.538073006153695	NonSig
15q11.2del	0.392394437734969	0.0874438907005757	4.48738539183488	8.10204666549635e-06	rh_postcentral_thickness	153	790	0.000197389810800427	Sig
15q11.2del	0.132876944681272	0.0882683301911305	1.50537508066086	0.132563249011681	rh_posteriorcingulate_thickness	153	790	0.249785717985069	NonSig
15q11.2del	0.226364909775026	0.0880659274829622	2.57040283620268	0.010310836510304	rh_precentral_thickness	153	790	0.0396570635011691	Sig
15q11.2del	0.24648655868902	0.0880085022989976	2.80071302488041	0.00520346042632145	rh_precuneus_thickness	153	790	0.0260173021316072	Sig
15q11.2del	0.15657243698549	0.0882270334827026	1.77465376319365	0.0762783190153608	rh_rostralanteriorcingulate_thickness	153	790	0.161151378201466	NonSig
15q11.2del	0.467337047119492	0.0870515005860406	5.36851224819016	1.00034052203477e-07	rh_rostralmiddlefrontal_thickness	153	790	1.50051078305216e-05	Sig
15q11.2del	0.422274797014315	0.0872958484002714	4.8372838428477	1.53721275103842e-06	rh_superiorfrontal_thickness	153	790	7.68606375519212e-05	Sig
15q11.2del	0.241688232236732	0.0880226434904281	2.745750668838	0.00615238548996799	rh_superiorparietal_thickness	153	790	0.0297696072095226	Sig
15q11.2del	0.18838402865412	0.0881609198311847	2.13682013543924	0.0328699588783684	rh_superiortemporal_thickness	153	790	0.0896453423955502	NonSig
15q11.2del	0.165280335816129	0.0882101527659379	1.87371102569897	0.0612799962076313	rh_supramarginal_thickness	153	790	0.133217383060068	NonSig
15q11.2del	0.185709245078506	0.0881669503956175	2.10633626597271	0.0354394499767177	rh_frontalpole_thickness	153	790	0.0901002965509771	NonSig
15q11.2del	0.0128871085940825	0.088373553410646	0.145825397946826	0.884090456554169	rh_temporalpole_thickness	153	790	0.908312112898118	NonSig
15q11.2del	0.132652608963942	0.0882686887709779	1.50282745570315	0.133219049592037	rh_transversetemporal_thickness	153	790	0.249785717985069	NonSig
15q11.2del	0.392851733256547	0.0874417086786894	4.49272708862665	7.90556234504595e-06	rh_insula_thickness	153	790	0.000197389810800427	Sig
15q11.2del	0.0230951707180229	0.0888877246706476	0.259824073611926	0.795056619721131	lh_bankssts_area	151	787	0.863378595606429	NonSig
15q11.2del	-0.19147338898642	0.0886703365777613	-2.15938493498898	0.0310737460194887	lh_caudalanteriorcingulate_area	151	787	0.0879445642061	NonSig
15q11.2del	-0.0873606800824949	0.0888450546062413	-0.98329254756694	0.32571757110144	lh_caudalmiddlefrontal_area	151	787	0.465310815859199	NonSig
15q11.2del	-0.157706766939677	0.0887413399740249	-1.77715106607403	0.0758680707840664	lh_cuneus_area	151	787	0.161151378201466	NonSig
15q11.2del	0.0393004478148693	0.0888816478311254	0.442166057604376	0.658471191579455	lh_entorhinal_area	151	787	0.777721879818254	NonSig
15q11.2del	-0.113688413273193	0.0888132233125047	-1.28008430538728	0.200832645249287	lh_fusiform_area	151	787	0.323923621369817	NonSig
15q11.2del	-0.00338671852709609	0.0888908611771128	-0.0380997380636029	0.969616284396446	lh_inferiorparietal_area	151	787	0.976123776238033	NonSig
15q11.2del	-0.150832060129168	0.0887541073291567	-1.69943752090015	0.0895690443995667	lh_inferiortemporal_area	151	787	0.179138088799133	NonSig
15q11.2del	-0.0663521868906039	0.0888644687649833	-0.746667231715335	0.455451957252665	lh_isthmuscingulate_area	151	787	0.599278891121928	NonSig
15q11.2del	-0.0246102698625041	0.0888872902980786	-0.276870515233111	0.781940662821183	lh_lateraloccipital_area	151	787	0.856628801448776	NonSig
15q11.2del	-0.178567318766606	0.088699103200883	-2.01318065597791	0.0443815091876155	lh_lateralorbitofrontal_area	151	787	0.102418867356036	NonSig
15q11.2del	-0.103295090419631	0.088826786585352	-1.16288221594481	0.245173681472309	lh_lingual_area	151	787	0.371475274958043	NonSig
15q11.2del	-0.115277563576016	0.0888110347558046	-1.29800946349723	0.194603840529365	lh_medialorbitofrontal_area	151	787	0.317288870428312	NonSig
15q11.2del	-0.0213962578713635	0.0888881789245927	-0.24070982362587	0.809832737591124	lh_middletemporal_area	151	787	0.867677933133347	NonSig
15q11.2del	-0.240733210999871	0.0885419810790258	-2.71885955188885	0.00667193621615168	lh_parahippocampal_area	151	787	0.031274701013211	Sig
15q11.2del	-0.0878468143143133	0.0888445424870734	-0.988769955420669	0.323031235908459	lh_paracentral_area	151	787	0.465310815859199	NonSig
15q11.2del	-0.0538515417589354	0.08887350098072	-0.605934740554643	0.544704995818281	lh_parsopercularis_area	151	787	0.682474814254221	NonSig
15q11.2del	-0.333334931102805	0.0882206770824066	-3.77842181818031	0.000167801298422407	lh_parsorbitalis_area	151	787	0.00179787105452579	Sig
15q11.2del	-0.282463340852371	0.0884101605843172	-3.19491944122174	0.00144549128908888	lh_parstriangularis_area	151	787	0.00985562242560597	Sig
15q11.2del	-0.185445359200443	0.0886840234877563	-2.09107967711959	0.0367900691655424	lh_pericalcarine_area	151	787	0.0919751729138561	NonSig
15q11.2del	-0.187927984655555	0.0886784398536343	-2.11920715977564	0.0343357385298312	lh_postcentral_area	151	787	0.0901002965509771	NonSig
15q11.2del	-0.124056434976268	0.0887983960905164	-1.39705715911593	0.1627274894893	lh_posteriorcingulate_area	151	787	0.283827016551105	NonSig
15q11.2del	-0.0536810184102802	0.0888736111969206	-0.604015271657378	0.545979851403377	lh_precentral_area	151	787	0.682474814254221	NonSig
15q11.2del	-0.132594221162345	0.0887852132521901	-1.49342684784365	0.135662490846095	lh_precuneus_area	151	787	0.25064561406513	NonSig
15q11.2del	-0.180704628675815	0.0886944785702034	-2.03738306587804	0.0418925114944746	lh_rostralanteriorcingulate_area	151	787	0.0997169133830839	NonSig
15q11.2del	-0.230354501081353	0.0885714739972036	-2.60077529124813	0.00944803264216928	lh_rostralmiddlefrontal_area	151	787	0.0372948656927735	Sig
15q11.2del	0.0248281865213765	0.0888872255525202	0.279322325194034	0.780059181675085	lh_superiorfrontal_area	151	787	0.856628801448776	NonSig
15q11.2del	-0.233267919082511	0.0885633271891128	-2.63391097067079	0.00858006262749712	lh_superiorparietal_area	151	787	0.0355441770017842	Sig
15q11.2del	0.0169360194805404	0.0888892063973841	0.190529538590175	0.848935513901773	lh_superiortemporal_area	151	787	0.890491797799063	NonSig
15q11.2del	-0.0397309820891752	0.0888814433326248	-0.44701099126494	0.654970537954065	lh_supramarginal_area	151	787	0.777721879818254	NonSig
15q11.2del	0.208374379148537	0.0886296152097988	2.35106943266408	0.0189261282453975	lh_frontalpole_area	151	787	0.05982696606853	NonSig
15q11.2del	-0.0969635651261132	0.0888344114336453	-1.09150906232479	0.275329827355845	lh_temporalpole_area	151	787	0.400965767993949	NonSig
15q11.2del	0.0723532056633408	0.0888594650039009	0.814243093407827	0.415712803979508	lh_transversetemporal_area	151	787	0.561774059431768	NonSig
15q11.2del	0.0495148513285215	0.08887619532487	0.557121635861317	0.577577518041403	lh_insula_area	151	787	0.710136292673856	NonSig
15q11.2del	-0.085418689716845	0.088847072019742	-0.961412546019128	0.336593071742334	rh_bankssts_area	151	787	0.471859446367758	NonSig
15q11.2del	-0.339006475129419	0.0881975845384581	-3.84371609385285	0.000129369586630198	rh_caudalanteriorcingulate_area	151	787	0.00160374899003851	Sig
15q11.2del	-0.102361725622115	0.0888279409470473	-1.15235954510231	0.24946758396345	rh_caudalmiddlefrontal_area	151	787	0.374201375945175	NonSig
15q11.2del	-0.10660190100542	0.0888226123595169	-1.20016624341041	0.230378453297771	rh_cuneus_area	151	787	0.356255340151193	NonSig
15q11.2del	-0.0504407945190666	0.0888756390342567	-0.56754353686981	0.570481053129237	rh_entorhinal_area	151	787	0.707207917102359	NonSig
15q11.2del	-0.0160340589466366	0.0888893851087629	-0.18038215617104	0.856891608070234	rh_fusiform_area	151	787	0.892595425073161	NonSig
15q11.2del	-0.181534330681103	0.0886926684004671	-2.0467794458662	0.0409585891579405	rh_inferiorparietal_area	151	787	0.099093360865985	NonSig
15q11.2del	-0.107843833650781	0.0888210106270272	-1.2141703059835	0.224988946243968	rh_inferiortemporal_area	151	787	0.355245704595739	NonSig
15q11.2del	0.11957943590562	0.0888049575616686	1.34654009403226	0.178454368141802	rh_isthmuscingulate_area	151	787	0.300765789003036	NonSig
15q11.2del	-0.119856848939266	0.0888045580083443	-1.34967001274871	0.177448182626448	rh_lateraloccipital_area	151	787	0.300765789003036	NonSig
15q11.2del	-0.249946117966929	0.0885147034717806	-2.82378077498293	0.00484681158188421	rh_lateralorbitofrontal_area	151	787	0.0250697150787115	Sig
15q11.2del	-0.0177025763166286	0.0888890468277844	-0.199153629703399	0.842185823530219	rh_lingual_area	151	787	0.890491797799063	NonSig
15q11.2del	-0.155349565859583	0.0887457819522894	-1.75050084006359	0.0803595442038118	rh_medialorbitofrontal_area	151	787	0.165122351103723	NonSig
15q11.2del	-0.0724860271898135	0.0888593493539568	-0.815738892044744	0.414857022550317	rh_middletemporal_area	151	787	0.561774059431768	NonSig
15q11.2del	-0.152111450751421	0.0887517745360673	-1.71389757046047	0.0868786210437059	rh_parahippocampal_area	151	787	0.176105312926431	NonSig
15q11.2del	-0.131565743035721	0.0887868478524829	-1.4818156767353	0.138725913386819	rh_paracentral_area	151	787	0.250709482024372	NonSig
15q11.2del	0.156506454768571	0.0887436102637501	1.76357998399464	0.0781289380179005	rh_parsopercularis_area	151	787	0.162768620870626	NonSig
15q11.2del	-0.405889178428078	0.0878953169644938	-4.61787035357118	4.41838105027981e-06	rh_parsorbitalis_area	151	787	0.000165689289385493	Sig
15q11.2del	-0.0857596099768871	0.0888467211439448	-0.965253516085797	0.334667167514656	rh_parstriangularis_area	151	787	0.471859446367758	NonSig
15q11.2del	-0.224363052668234	0.0885879038453344	-2.53266013676031	0.0114824742243455	rh_pericalcarine_area	151	787	0.0407642842155089	Sig
15q11.2del	-0.17520206488686	0.0887062728095815	-1.97508089718697	0.0485524508305066	rh_postcentral_area	151	787	0.109813074175094	NonSig
15q11.2del	-0.187874220620969	0.0886785615638382	-2.11859797123256	0.0343873719751107	rh_posteriorcingulate_area	151	787	0.0901002965509771	NonSig
15q11.2del	-0.169455412213836	0.0887181993170188	-1.91004115861637	0.0564333060175294	rh_precentral_area	151	787	0.124485233862197	NonSig
15q11.2del	-0.0564189352630374	0.0888717993014192	-0.634835073741288	0.525691128408586	rh_precuneus_area	151	787	0.668251434417694	NonSig
15q11.2del	-0.213727184713689	0.0886159961511511	-2.41183526672924	0.0160640161882287	rh_rostralanteriorcingulate_area	151	787	0.0547636915507795	NonSig
15q11.2del	-0.266318289113333	0.0884636785448772	-3.01048174226929	0.00267832743931416	rh_rostralmiddlefrontal_area	151	787	0.0167395464957135	Sig
15q11.2del	-0.00724239653143445	0.0888906148935034	-0.0814753789262376	0.935081322777791	rh_superiorfrontal_area	151	787	0.954164615079379	NonSig
15q11.2del	-0.208786849866223	0.088628578123508	-2.35575086825007	0.0186907374181811	rh_superiorparietal_area	151	787	0.05982696606853	NonSig
15q11.2del	0.0170542014514853	0.0888891822566539	0.191859133119753	0.847894163112748	rh_superiortemporal_area	151	787	0.890491797799063	NonSig
15q11.2del	0.0399536815713924	0.0888813366785951	0.449517109715276	0.653162739843533	rh_supramarginal_area	151	787	0.777721879818254	NonSig
15q11.2del	0.00104159760214818	0.0888909235851822	0.0117177048019986	0.990653335197849	rh_frontalpole_area	151	787	0.990653335197849	NonSig
15q11.2del	-0.174817131764717	0.088707084172179	-1.97072345908022	0.0490498397982085	rh_temporalpole_area	151	787	0.109813074175094	NonSig
15q11.2del	0.0486269130772154	0.0888767190990045	0.547127679443784	0.584421436174821	rh_transversetemporal_area	151	787	0.71270906850588	NonSig
15q11.2del	0.059344685234355	0.0888697634575558	0.667771387314404	0.504444145217511	rh_insula_area	151	787	0.651688754743542	NonSig
15q11.2del	-0.142364885720353	0.0852896698177442	-1.66919260004844	0.0953992558048768	Left-Thalamus-Proper	165	815	0.188288004878046	NonSig
15q11.2del	0.0293117100257609	0.0854059304491389	0.343204621407604	0.731518287332754	Right-Thalamus-Proper	165	815	0.851479440831671	NonSig
15q11.2del	-0.246530670158001	0.0850464985043026	-2.89877507591366	0.00382994659405378	Left-Caudate	165	815	0.0212774810780765	Sig
15q11.2del	-0.102463959075616	0.0853482069269958	-1.20054026633812	0.230220284312736	Right-Caudate	165	815	0.356255340151193	NonSig
15q11.2del	-0.114308153707151	0.0853328259179045	-1.33955664162726	0.180700719261633	Left-Putamen	165	815	0.301167865436056	NonSig
15q11.2del	-0.13958738272353	0.0852943639237686	-1.63653700317509	0.10204897532277	Right-Putamen	165	815	0.196248029466865	NonSig
15q11.2del	-0.116705661401355	0.0853295075737363	-1.36770578806523	0.171718382064003	Left-Pallidum	165	815	0.296066175972418	NonSig
15q11.2del	-0.215942429355084	0.0851314945506058	-2.53657510061354	0.0113488084571909	Right-Pallidum	165	815	0.0407642842155089	Sig
15q11.2del	-0.0256793764481586	0.0854071261377887	-0.300670185374574	0.763729909997624	Left-Hippocampus	165	815	0.856628801448776	NonSig
15q11.2del	-0.00595997520801156	0.0854108607786551	-0.0697800625550072	0.944382981174995	Right-Hippocampus	165	815	0.957144913353035	NonSig
15q11.2del	0.0565041460103759	0.0853919605170343	0.661703346172784	0.508317228699962	Left-Amygdala	165	815	0.651688754743542	NonSig
15q11.2del	0.0622013526671261	0.0853879114285123	0.728456190419902	0.466508760346059	Right-Amygdala	165	815	0.608489687407903	NonSig
15q11.2del	-0.179876626964594	0.0852171814998077	-2.11080234993456	0.0350426228288284	Left-Accumbens-area	165	815	0.0901002965509771	NonSig
15q11.2del	-0.304051097882532	0.0848559061158088	-3.58314596826733	0.000356222436510444	Right-Accumbens-area	165	815	0.00333958534228541	Sig

[truncated: 6 more sheets: Table S11, Table S12, Table S13, Table S14, Table S15, Table S16]
